# Supplementary material for: Single-Cell Transcriptome Analysis Reveals Inter-Tumor Heterogeneity in Bilateral Papillary Thyroid Carcinoma
Source: Front Immunol. 2022 Apr 20;13:840811. doi: 10.3389/fimmu.2022.840811 (PMC9065345; doi:10.3389/fimmu.2022.840811)
Supplement: Supplementary file 2 [file Table_1.xlsx]

## Sheet: thyroid.combined.markers
gene	p_val	avg_log2FC	pct.1	pct.2	p_val_adj	cluster
CHI3L1	0	Inf	0.686	0.6	0	Follicular cells
CLU	0	Inf	0.949	0.904	0	Follicular cells
FN1	0	Inf	0.947	0.897	0	Follicular cells
TG	0	Inf	0.93	0.838	0	Follicular cells
CST6	0	Inf	0.675	0.685	0	Follicular cells
ANXA1	0	Inf	0.898	0.801	0	Follicular cells
CLDN4	0	617.869	0.846	0.593	0	Follicular cells
SERPINA1	0	607.697	0.977	0.875	0	Follicular cells
LGALS3	0	475.339	0.78	0.764	0	Follicular cells
CRYAB	0	460.776	0.349	0.462	0	Follicular cells
DST	0	380.128	0.881	0.717	0	Follicular cells
TACSTD2	0	375.049	0.854	0.639	0	Follicular cells
CAMK2N1	0	373.339	0.985	0.8	0	Follicular cells
KRT18	0	360.581	0.868	0.651	0	Follicular cells
NPC2	0	360.309	0.954	0.9	0	Follicular cells
S100A1	0	314.38	0.82	0.6	0	Follicular cells
KRT19	0	295.385	0.853	0.648	0	Follicular cells
TSHR	0	293.777	0.946	0.739	0	Follicular cells
PCSK2	0	293.377	0.939	0.747	0	Follicular cells
KRT7	0	287.477	0.799	0.601	0	Follicular cells
SFTPB	0	285.335	0.736	0.615	0	Follicular cells
MGAT4C	0	280.784	0.934	0.723	0	Follicular cells
UNC5C	0	273.538	0.949	0.8	0	Follicular cells
HOPX	0	234.573	0.73	0.712	0	Follicular cells
KIAA1217	0	232.563	0.95	0.791	0	Follicular cells
DUSP6	0	225.51	0.766	0.704	0	Follicular cells
UPK3BL1	0	219.542	0.75	0.777	0	Follicular cells
IGFBP6	0	214.922	0.865	0.718	0	Follicular cells
CITED1	0	208.343	0.755	0.702	0	Follicular cells
FSTL4	0	197.115	0.939	0.621	0	Follicular cells
DTNA	0	195.954	0.892	0.708	0	Follicular cells
WFDC2	0	193.112	0.942	0.749	0	Follicular cells
KCNQ3	0	190.763	0.908	0.726	0	Follicular cells
CD24	0	185.786	0.917	0.656	0	Follicular cells
S100A13	0	183.191	0.924	0.769	0	Follicular cells
FRMD5	0	182.989	0.708	0.614	0	Follicular cells
IGFN1	0	182.373	0.313	0.309	0	Follicular cells
ADAMTS9	0	179.134	0.946	0.797	0	Follicular cells
KRT8	0	176.104	0.827	0.648	0	Follicular cells
MDK	0	173.819	0.926	0.769	0	Follicular cells
ELF3	0	168.989	0.636	0.44	0	Follicular cells
HLA-G	0	168.795	0.66	0.529	0	Follicular cells
TCIM	0	168.172	0.774	0.446	0	Follicular cells
COL8A1	0	165.375	0.936	0.718	0	Follicular cells
LMO7	0	164.981	0.908	0.635	0	Follicular cells
KAZN	0	162.9	0.858	0.739	0	Follicular cells
KRT13	0	162.208	0.266	0.171	0	Follicular cells
PRSS23	0	161.05	0.865	0.775	0	Follicular cells
TPO	0	158.31	0.64	0.326	0	Follicular cells
RASEF	0	158.084	0.867	0.539	0	Follicular cells
DSP	0	151.812	0.8	0.463	0	Follicular cells
LINC01170	0	149.931	0.917	0.649	0	Follicular cells
AC011476.3	0	142.311	0.448	0.791	0	Follicular cells
HMGA2	0	139.593	0.956	0.74	0	Follicular cells
SLC7A8	0	133.252	0.668	0.526	0	Follicular cells
CMYA5	0	126.951	0.773	0.541	0	Follicular cells
PDZRN4	0	125.92	0.937	0.731	0	Follicular cells
CDH4	0	124.352	0.91	0.641	0	Follicular cells
PLAU	0	122.278	0.762	0.565	0	Follicular cells
OCIAD2	0	122.188	0.905	0.742	0	Follicular cells
ITGA2	0	121.923	0.911	0.724	0	Follicular cells
TM4SF4	0	120.585	0.656	0.531	0	Follicular cells
ARMCX3	0	119.28	0.907	0.731	0	Follicular cells
LRRK2	0	112.484	0.939	0.732	0	Follicular cells
SLC35F3	0	109.419	0.863	0.568	0	Follicular cells
PDE1A	0	109.189	0.943	0.759	0	Follicular cells
CRLF1	0	108.718	0.921	0.651	0	Follicular cells
KLF5	0	108.136	0.806	0.616	0	Follicular cells
CTSB	0	107.896	0.907	0.873	0	Follicular cells
PRICKLE1	0	107.665	0.902	0.693	0	Follicular cells
ANK3	0	106.429	0.946	0.812	0	Follicular cells
TSPAN1	0	105.187	0.674	0.561	0	Follicular cells
APLP2	0	103.395	0.943	0.854	0	Follicular cells
ZCCHC12	0	102.942	0.79	0.651	0	Follicular cells
SLC20A2	0	101.222	0.894	0.82	0	Follicular cells
MT1X	0	98.7028	0.775	0.801	0	Follicular cells
ERBB4	0	98.0035	0.869	0.739	0	Follicular cells
XPR1	0	94.9164	0.961	0.867	0	Follicular cells
FRMD3	0	94.6855	0.907	0.756	0	Follicular cells
NEDD4L	0	94.2329	0.856	0.646	0	Follicular cells
TSC22D1	0	93.4236	0.966	0.861	0	Follicular cells
RAB11FIP1	0	92.9316	0.87	0.76	0	Follicular cells
PCP4	0	92.0156	0.928	0.632	0	Follicular cells
CXCL14	0	90.9072	0.927	0.787	0	Follicular cells
SOX4	0	90.1803	0.832	0.658	0	Follicular cells
CRABP2	0	88.1477	0.757	0.489	0	Follicular cells
SLC34A2	0	87.1984	0.717	0.67	0	Follicular cells
LAMC2	0	86.8561	0.692	0.465	0	Follicular cells
SLC26A4-AS1	0	85.81	0.631	0.487	0	Follicular cells
ITGB6	0	85.4235	0.691	0.479	0	Follicular cells
S100A14	0	84.8396	0.721	0.494	0	Follicular cells
MIR99AHG	0	83.1076	0.929	0.789	0	Follicular cells
NMB	0	82.6495	0.906	0.679	0	Follicular cells
EPB41L5	0	81.6994	0.882	0.725	0	Follicular cells
SCEL	0	81.645	0.707	0.39	0	Follicular cells
IGSF1	0	80.9676	0.752	0.589	0	Follicular cells
CLIC3	0	80.9079	0.907	0.71	0	Follicular cells
RBFOX1	0	80.783	0.641	0.6	0	Follicular cells
INMT	0	79.6283	0.832	0.658	0	Follicular cells
DCBLD2	0	78.9767	0.823	0.682	0	Follicular cells
MACROD2	0	78.6236	0.768	0.689	0	Follicular cells
CCND1	0	78.3991	0.891	0.688	0	Follicular cells
TMEM163	0	77.6451	0.904	0.739	0	Follicular cells
HP	0	77.5385	0.633	0.306	0	Follicular cells
DPP6	0	76.9104	0.662	0.468	0	Follicular cells
CTSH	0	75.2645	0.904	0.716	0	Follicular cells
GPX3	0	75.1793	0.866	0.686	0	Follicular cells
SHROOM4	0	74.7575	0.895	0.73	0	Follicular cells
DAPK2	0	73.9805	0.928	0.8	0	Follicular cells
IYD	0	73.7121	0.754	0.502	0	Follicular cells
CLDN7	0	73.5566	0.902	0.635	0	Follicular cells
PAX8	0	71.1875	0.907	0.601	0	Follicular cells
DMKN	0	71.0348	0.886	0.624	0	Follicular cells
SDC4	0	70.9477	0.921	0.752	0	Follicular cells
PDZK1IP1	0	70.6416	0.841	0.401	0	Follicular cells
PERP	0	70.1222	0.809	0.618	0	Follicular cells
TCERG1L	0	70.0088	0.846	0.623	0	Follicular cells
CKB	0	69.5124	0.791	0.548	0	Follicular cells
KLK10	0	68.8055	0.672	0.505	0	Follicular cells
ESR1	0	68.6301	0.726	0.67	0	Follicular cells
PDE8B	0	68.4784	0.777	0.636	0	Follicular cells
TENM1	0	68.3648	0.896	0.69	0	Follicular cells
TENM3	0	66.5986	0.928	0.586	0	Follicular cells
PLA2R1	0	66.2095	0.709	0.547	0	Follicular cells
GLIS3	0	65.8476	0.895	0.744	0	Follicular cells
PSD3	0	65.8316	0.94	0.775	0	Follicular cells
AC007255.1	0	65.7729	0.801	0.486	0	Follicular cells
PLPP3	0	65.6149	0.92	0.775	0	Follicular cells
SAMD4A	0	65.5593	0.904	0.796	0	Follicular cells
WWC1	0	64.9834	0.816	0.552	0	Follicular cells
FAM3C	0	64.751	0.868	0.781	0	Follicular cells
ITGA9	0	64.3926	0.917	0.78	0	Follicular cells
ZSCAN31	0	63.8894	0.708	0.58	0	Follicular cells
ADAMTS18	0	61.6961	0.691	0.428	0	Follicular cells
SORD	0	61.3682	0.869	0.622	0	Follicular cells
DIO2	0	60.0484	0.75	0.632	0	Follicular cells
SH2D4A	0	59.3981	0.773	0.597	0	Follicular cells
ERRFI1	0	58.8912	0.796	0.742	0	Follicular cells
MPZL2	0	58.8863	0.886	0.658	0	Follicular cells
ZNF486	0	58.7145	0.795	0.661	0	Follicular cells
GABRB2	0	58.2375	0.907	0.73	0	Follicular cells
HCG22	0	58.07	0.276	0.189	0	Follicular cells
MAL2	0	57.8414	0.882	0.46	0	Follicular cells
GPRC5A	0	57.482	0.833	0.505	0	Follicular cells
PLOD2	0	57.3301	0.832	0.682	0	Follicular cells
PTCSC3	0	57.2692	0.813	0.569	0	Follicular cells
STK32A	0	55.695	0.897	0.695	0	Follicular cells
SGMS2	0	55.6894	0.84	0.657	0	Follicular cells
MFGE8	0	55.6785	0.923	0.785	0	Follicular cells
LONRF2	0	54.9617	0.845	0.63	0	Follicular cells
SLC6A14	0	54.2129	0.34	0.333	0	Follicular cells
MROH8	0	53.0006	0.737	0.635	0	Follicular cells
ATP1B1	0	52.8571	0.941	0.717	0	Follicular cells
MEGF9	0	52.8474	0.877	0.772	0	Follicular cells
LCN6	0	52.04	0.936	0.772	0	Follicular cells
SDK1	0	51.4047	0.987	0.76	0	Follicular cells
CYP1B1	0	51.4047	0.86	0.627	0	Follicular cells
TP53BP2	0	50.6785	0.826	0.775	0	Follicular cells
TGFA	0	50.2626	0.836	0.633	0	Follicular cells
RGS4	0	49.9352	0.854	0.596	0	Follicular cells
SAT1	0	49.3396	0.955	0.879	0	Follicular cells
EGFR	0	49.2403	0.895	0.771	0	Follicular cells
CYSLTR2	0	48.7547	0.738	0.61	0	Follicular cells
DHRS3	0	48.508	0.927	0.784	0	Follicular cells
NXN	0	48.3916	0.79	0.753	0	Follicular cells
LINC00511	0	48.0638	0.871	0.653	0	Follicular cells
KHDRBS2	0	47.2748	0.877	0.617	0	Follicular cells
HRH1	0	47.0382	0.763	0.547	0	Follicular cells
TUBB3	0	46.2704	0.909	0.713	0	Follicular cells
MET	0	45.4764	0.898	0.676	0	Follicular cells
TNFRSF12A	0	45.3185	0.87	0.646	0	Follicular cells
PPP1R14C	0	45.3017	0.904	0.628	0	Follicular cells
PCAT1	0	45.0992	0.76	0.638	0	Follicular cells
CLDN1	0	44.9278	0.852	0.549	0	Follicular cells
CLDN10	0	44.5567	0.884	0.706	0	Follicular cells
SPINT2	0	44.5163	0.935	0.684	0	Follicular cells
PDE5A	0	43.1923	0.919	0.75	0	Follicular cells
OSGIN2	0	43.1277	0.727	0.617	0	Follicular cells
AL022068.1	0	42.8142	0.858	0.624	0	Follicular cells
LMO3	0	42.7651	0.901	0.66	0	Follicular cells
SLC5A3	0	42.5125	0.831	0.647	0	Follicular cells
KLK1	0	42.5048	0.253	0.399	0	Follicular cells
ARG2	0	42.3707	0.854	0.654	0	Follicular cells
TGFBI	0	41.8519	0.914	0.718	0	Follicular cells
GRAMD2B	0	41.2192	0.793	0.743	0	Follicular cells
HS6ST2	0	41.1881	0.87	0.521	0	Follicular cells
ISM1	0	40.8313	0.793	0.67	0	Follicular cells
CDH1	0	40.7574	0.894	0.564	0	Follicular cells
PPP1R9A	0	40.746	0.875	0.653	0	Follicular cells
KCNJ16	0	39.8654	0.934	0.694	0	Follicular cells
SFTA3	0	39.8262	0.91	0.669	0	Follicular cells
CLDN3	0	39.151	0.851	0.612	0	Follicular cells
FAM189A2	0	39.1139	0.877	0.639	0	Follicular cells
DCSTAMP	0	38.8876	0.748	0.682	0	Follicular cells
PTCHD4	0	38.8608	0.937	0.718	0	Follicular cells
TESC	0	38.7474	0.829	0.757	0	Follicular cells
PDLIM4	0	38.488	0.925	0.751	0	Follicular cells
GLDN	0	38.4204	0.831	0.528	0	Follicular cells
GGCT	0	37.8084	0.91	0.731	0	Follicular cells
TMEM215	0	37.1536	0.868	0.589	0	Follicular cells
PASK	0	37.0605	0.784	0.583	0	Follicular cells
AGR2	0	36.5544	0.826	0.648	0	Follicular cells
F3	0	36.4656	0.83	0.604	0	Follicular cells
CHI3L2	0	36.4585	0.746	0.546	0	Follicular cells
NAV2	0	35.9586	0.96	0.817	0	Follicular cells
DSG2	0	35.7823	0.761	0.445	0	Follicular cells
CHPT1	0	35.4482	0.907	0.688	0	Follicular cells
ITPKC	0	35.1681	0.747	0.646	0	Follicular cells
LRP4	0	35.1019	0.889	0.743	0	Follicular cells
ATP13A4	0	34.7017	0.895	0.694	0	Follicular cells
S100A16	0	33.9064	0.749	0.556	0	Follicular cells
PRSS22	0	33.7712	0.73	0.451	0	Follicular cells
PNP	0	33.2377	0.889	0.671	0	Follicular cells
CDH2	0	32.7672	0.921	0.712	0	Follicular cells
ITGB8	0	32.3738	0.892	0.608	0	Follicular cells
SPINT1	0	32.09	0.862	0.623	0	Follicular cells
SLC26A4	0	31.9782	0.668	0.47	0	Follicular cells
MIR222HG	0	31.8571	0.835	0.633	0	Follicular cells
CNTN6	0	31.2243	0.701	0.464	0	Follicular cells
TSTD1	0	30.2311	0.94	0.723	0	Follicular cells
GRIP1	0	30.1599	0.698	0.547	0	Follicular cells
GPC5	0	30.1172	0.867	0.627	0	Follicular cells
GABBR2	0	29.5735	0.675	0.361	0	Follicular cells
ST6GAL2	0	29.5315	0.82	0.588	0	Follicular cells
TPD52L1	0	28.8846	0.923	0.679	0	Follicular cells
GREB1L	0	28.3518	0.887	0.683	0	Follicular cells
ID4	0	27.7005	0.855	0.644	0	Follicular cells
PKIA	0	27.5316	0.95	0.705	0	Follicular cells
MIR646HG	0	27.3368	0.899	0.684	0	Follicular cells
RAB27B	0	27.2765	0.774	0.514	0	Follicular cells
SLIT2	0	27.2291	0.893	0.747	0	Follicular cells
BHLHE41	0	27.1589	0.887	0.624	0	Follicular cells
AGBL4	0	27.039	0.883	0.601	0	Follicular cells
DUSP14	0	26.9893	0.734	0.624	0	Follicular cells
GRIK2	0	26.8728	0.655	0.405	0	Follicular cells
EFHD2	0	26.8531	0.9	0.799	0	Follicular cells
C16orf89	0	26.721	0.768	0.485	0	Follicular cells
EPCAM	0	26.0507	0.886	0.644	0	Follicular cells
RHOBTB3	0	25.6935	0.808	0.699	0	Follicular cells
G0S2	0	25.4976	0.797	0.529	0	Follicular cells
SCX	0	25.1476	0.867	0.562	0	Follicular cells
SLA	0	24.8834	0.836	0.805	0	Follicular cells
PRR15	0	24.6698	0.859	0.686	0	Follicular cells
PATJ	0	24.5483	0.923	0.788	0	Follicular cells
ITGA3	0	24.3431	0.88	0.659	0	Follicular cells
DNAH2	0	23.9924	0.256	0.315	0	Follicular cells
DCDC2	0	23.9193	0.822	0.51	0	Follicular cells
PPL	0	23.3359	0.719	0.625	0	Follicular cells
CITED4	0	23.2423	0.898	0.69	0	Follicular cells
TMEM59L	0	22.6919	0.907	0.423	0	Follicular cells
SLIT1	0	22.6734	0.709	0.442	0	Follicular cells
MAP2	0	22.6578	0.868	0.7	0	Follicular cells
MLF1	0	22.3867	0.795	0.682	0	Follicular cells
SNX22	0	22.3743	0.875	0.606	0	Follicular cells
SERINC2	0	22.247	0.783	0.527	0	Follicular cells
NPAS3	0	22.1602	0.938	0.766	0	Follicular cells
LINC01033	0	21.6744	0.306	0.56	0	Follicular cells
MALL	0	21.4769	0.765	0.41	0	Follicular cells
ST14	0	21.3383	0.775	0.475	0	Follicular cells
RNF217-AS1	0	21.2335	0.796	0.619	0	Follicular cells
RIMS2	0	21.1421	0.873	0.617	0	Follicular cells
MAGI2	0	21.0948	0.88	0.736	0	Follicular cells
C6orf141	0	20.9686	0.704	0.375	0	Follicular cells
LCN10	0	20.9512	0.9	0.623	0	Follicular cells
CXADR	0	20.8641	0.838	0.616	0	Follicular cells
NRG1	0	20.8435	0.727	0.459	0	Follicular cells
CLDN16	0	20.3061	0.919	0.675	0	Follicular cells
SCGB2A1	0	20.2144	0.316	0.121	0	Follicular cells
ALDH1A1	0	20.0345	0.882	0.646	0	Follicular cells
SLC2A14	0	19.8344	0.3	0.502	0	Follicular cells
HHEX	0	19.6949	0.67	0.571	0	Follicular cells
USP54	0	19.6475	0.764	0.642	0	Follicular cells
IGF2BP2	0	19.6453	0.923	0.658	0	Follicular cells
MYH14	0	19.5541	0.859	0.486	0	Follicular cells
ST3GAL5	0	19.4085	0.916	0.756	0	Follicular cells
PAK3	0	19.049	0.93	0.583	0	Follicular cells
SLC27A6	0	18.8904	0.765	0.43	0	Follicular cells
AP1S3	0	18.7597	0.763	0.756	0	Follicular cells
GABRG3	0	18.5561	0.787	0.411	0	Follicular cells
HRK	0	18.3528	0.281	0.308	0	Follicular cells
NKX2-1	0	18.2997	0.923	0.707	0	Follicular cells
WEE1	0	18.1273	0.76	0.572	0	Follicular cells
SYT14	0	17.9188	0.726	0.471	0	Follicular cells
LAMB3	0	17.7656	0.651	0.577	0	Follicular cells
PRMT8	0	17.7029	0.611	0.35	0	Follicular cells
LCN12	0	17.5967	0.837	0.659	0	Follicular cells
LIPG	0	17.1862	0.863	0.647	0	Follicular cells
NPW	0	17.0441	0.765	0.607	0	Follicular cells
SLC12A8	0	16.8964	0.759	0.595	0	Follicular cells
ANGPT1	0	16.3803	0.85	0.688	0	Follicular cells
IRF6	0	15.8675	0.717	0.576	0	Follicular cells
NTRK2	0	15.28	0.877	0.68	0	Follicular cells
SCNN1A	0	15.0821	0.631	0.487	0	Follicular cells
ISG15	0	14.6849	0.52	0.756	0	Follicular cells
BEX2	0	14.5857	0.889	0.525	0	Follicular cells
RAB25	0	14.4541	0.885	0.579	0	Follicular cells
CTSE	0	14.321	0.804	0.523	0	Follicular cells
LINC02408	0	14.3102	0.809	0.719	0	Follicular cells
NPNT	0	14.3012	0.888	0.729	0	Follicular cells
GPAT3	0	14.0375	0.692	0.58	0	Follicular cells
INHBB	0	13.919	0.906	0.652	0	Follicular cells
EDA	0	13.2414	0.728	0.739	0	Follicular cells
ARHGAP29	0	13.132	0.845	0.737	0	Follicular cells
LIPH	0	12.8767	0.793	0.547	0	Follicular cells
ZNF165	0	12.7797	0.699	0.455	0	Follicular cells
PARD6B	0	11.9291	0.85	0.696	0	Follicular cells
GXYLT2	0	11.668	0.916	0.653	0	Follicular cells
CAPS	0	11.564	0.698	0.6	0	Follicular cells
FOXE1	0	11.4466	0.632	0.5	0	Follicular cells
FNDC1	0	11.3555	0.862	0.557	0	Follicular cells
MUC16	0	11.2331	0.651	0.435	0	Follicular cells
HMGA1	0	11.1101	0.804	0.605	0	Follicular cells
CBLN1	0	10.3555	0.282	0.26	0	Follicular cells
STXBP6	0	9.86553	0.914	0.692	0	Follicular cells
SCG5	0	9.71283	0.867	0.701	0	Follicular cells
CLEC2B	0	9.61136	0.775	0.857	0	Follicular cells
PAPPA	0	9.52462	0.694	0.514	0	Follicular cells
AC007614.1	0	9.45758	0.283	0.367	0	Follicular cells
TREM1	0	8.99515	0.707	0.398	0	Follicular cells
TMEM178B	0	8.85552	0.848	0.722	0	Follicular cells
LTBP1	0	8.76889	0.494	0.685	0	Follicular cells
DUOXA2	0	8.53567	0.644	0.397	0	Follicular cells
NKAIN2	0	8.14548	0.826	0.572	0	Follicular cells
PCSK1N	0	7.06045	0.927	0.768	0	Follicular cells
TMEM100	0	6.95697	0.777	0.579	0	Follicular cells
C6orf132	0	6.65071	0.617	0.374	0	Follicular cells
GAP43	0	6.48002	0.793	0.481	0	Follicular cells
DLGAP2	0	6.28665	0.919	0.747	0	Follicular cells
AP1M2	0	6.13933	0.817	0.602	0	Follicular cells
PCDH7	0	5.96442	0.902	0.635	0	Follicular cells
BMP7	0	5.32242	0.688	0.43	0	Follicular cells
KCNN4	0	5.31376	0.808	0.593	0	Follicular cells
MYO1H	0	5.05289	0.233	0.321	0	Follicular cells
SCUBE3	0	4.87439	0.725	0.498	0	Follicular cells
GULP1	0	4.80726	0.401	0.589	0	Follicular cells
TP63	0	4.51108	0.413	0.609	0	Follicular cells
NECTIN4	0	4.19633	0.65	0.429	0	Follicular cells
KCNJ2	0	4.08549	0.877	0.65	0	Follicular cells
EEPD1	0	3.58133	0.648	0.722	0	Follicular cells
EGOT	0	3.26986	0.369	0.556	0	Follicular cells
GFRA2	0	3.03374	0.743	0.454	0	Follicular cells
VEGFA	0	2.00453	0.833	0.55	0	Follicular cells
SDC2	0	1.60844	0.862	0.701	0	Follicular cells
C1orf143	0	1.45513	0.323	0.332	0	Follicular cells
PKP4	0	0.922358	0.925	0.816	0	Follicular cells
S100A4	0	0.597609	0.685	0.932	0	Follicular cells
CREB5	1.84e-307	60.0608	0.719	0.728	3.69e-304	Follicular cells
ARC	1.93e-307	59.7527	0.359	0.524	3.86e-304	Follicular cells
NETO1	1.85e-300	4.76458	0.424	0.45	3.71e-297	Follicular cells
OTOS	3.57e-299	10.8397	0.594	0.207	7.14e-296	Follicular cells
PARD6G-AS1	8.56e-299	14.8302	0.393	0.57	1.71e-295	Follicular cells
GMEB2	1.63e-293	23.0311	0.43	0.658	3.26e-290	Follicular cells
NCAM2	6.35e-275	27.3132	0.661	0.501	1.27e-271	Follicular cells
ADGRF1	8.09e-267	28.5992	0.633	0.564	1.62e-263	Follicular cells
TNS4	7.07e-264	16.4225	0.379	0.491	1.41e-260	Follicular cells
FXYD3	2.02e-257	27.1893	0.362	0.485	4.04e-254	Follicular cells
RAB7A	7.12e-249	398.538	0.852	0.929	1.42e-245	Follicular cells
PTTG1	1.21e-247	114.016	0.698	0.632	2.42e-244	Follicular cells
ABTB2	4.59e-232	13.0305	0.715	0.758	9.18e-229	Follicular cells
ADM	6.34e-228	61.5888	0.37	0.528	1.27e-224	Follicular cells
MUC15	7.84e-224	29.7312	0.597	0.353	1.57e-220	Follicular cells
TNNC1	1.26e-223	174.273	0.346	0.306	2.51e-220	Follicular cells
FST	1.07e-221	19.2351	0.638	0.348	2.13e-218	Follicular cells
CD55	5.21e-214	204.95	0.808	0.812	1.04e-210	Follicular cells
DGKI	1.82e-208	15.863	0.802	0.771	3.64e-205	Follicular cells
RCAN3	9.34e-206	151.473	0.721	0.751	1.87e-202	Follicular cells
RDH12	2.79e-203	20.124	0.35	0.257	5.58e-200	Follicular cells
AQP5	1.06e-202	12.0144	0.36	0.296	2.13e-199	Follicular cells
CPNE4	3.72e-202	23.2377	0.626	0.649	7.45e-199	Follicular cells
CALCB	7.05e-202	193.012	0.406	0.439	1.41e-198	Follicular cells
MT1G	6.24e-199	548.561	0.341	0.358	1.25e-195	Follicular cells
NPR3	3.47e-198	2.56508	0.361	0.314	6.93e-195	Follicular cells
DNAH12	4.37e-197	53.9627	0.394	0.553	8.74e-194	Follicular cells
GPRC5D-AS1	4.43e-194	16.9047	0.608	0.565	8.85e-191	Follicular cells
AC002066.1	6.57e-194	12.5177	0.69	0.584	1.31e-190	Follicular cells
CDH6	1.81e-193	71.0515	0.54	0.701	3.62e-190	Follicular cells
GDF15	2.93e-193	174.127	0.628	0.581	5.87e-190	Follicular cells
MUC1	2.48e-191	93.4475	0.61	0.56	4.95e-188	Follicular cells
KCNJ15	6.69e-191	20.1627	0.611	0.496	1.34e-187	Follicular cells
SFN	1.38e-186	40.644	0.346	0.305	2.76e-183	Follicular cells
CAVIN2	2.31e-185	51.6913	0.432	0.534	4.62e-182	Follicular cells
DKK1	2.34e-184	7.87657	0.321	0.249	4.68e-181	Follicular cells
ENPP1	5.7e-179	12.7633	0.378	0.453	1.14e-175	Follicular cells
SLC25A44	1.94e-177	2.08389	0.453	0.621	3.87e-174	Follicular cells
HHATL	3.56e-177	9.81147	0.364	0.384	7.12e-174	Follicular cells
PCDH9	1.48e-170	73.6628	0.622	0.526	2.96e-167	Follicular cells
XDH	1.27e-168	14.243	0.361	0.269	2.54e-165	Follicular cells
CEMIP	3.69e-167	26.525	0.595	0.448	7.38e-164	Follicular cells
ANGPTL4	5.39e-164	74.4779	0.705	0.643	1.08e-160	Follicular cells
NFATC2	1.69e-162	21.1324	0.872	0.856	3.39e-159	Follicular cells
SLC19A2	2.27e-161	8.44357	0.695	0.696	4.55e-158	Follicular cells
ADIRF	1.37e-158	9.78817	0.538	0.704	2.73e-155	Follicular cells
TMPRSS4	5.5e-155	13.2333	0.581	0.508	1.1e-151	Follicular cells
OPCML	3.56e-153	29.9436	0.663	0.544	7.11e-150	Follicular cells
MMP16	3.05e-150	29.0115	0.668	0.605	6.1e-147	Follicular cells
PCDH10	8.82e-148	8.89245	0.355	0.293	1.76e-144	Follicular cells
SLC16A9	6.53e-146	31.5849	0.58	0.5	1.31e-142	Follicular cells
TFF3	1.78e-145	Inf	0.586	0.365	3.56e-142	Follicular cells
OVOL1	5.01e-145	9.11318	0.374	0.375	1e-141	Follicular cells
DDR2	9.57e-142	55.7206	0.773	0.686	1.91e-138	Follicular cells
DAPL1	1.41e-137	16.7066	0.591	0.514	2.83e-134	Follicular cells
HSD17B6	8.34e-136	11.0025	0.377	0.374	1.67e-132	Follicular cells
LINC01789	2.74e-135	7.54214	0.587	0.556	5.48e-132	Follicular cells
SNX27	8.16e-135	108.25	0.732	0.689	1.63e-131	Follicular cells
ADGRL3	1.19e-134	1.18373	0.486	0.58	2.37e-131	Follicular cells
CYB5D2	7.14e-134	11.2405	0.549	0.725	1.43e-130	Follicular cells
MXD1	1.04e-133	27.4844	0.808	0.765	2.09e-130	Follicular cells
F5	1.01e-132	56.0087	0.828	0.692	2.02e-129	Follicular cells
AC098617.1	1.44e-129	20.3481	0.581	0.511	2.89e-126	Follicular cells
DPP4	5.02e-129	17.5774	0.596	0.586	1e-125	Follicular cells
SOX9	4.05e-125	20.9261	0.568	0.363	8.1e-122	Follicular cells
TKTL1	5.29e-124	2.68507	0.406	0.513	1.06e-120	Follicular cells
BBOX1-AS1	1.41e-121	7.59007	0.563	0.305	2.81e-118	Follicular cells
RIPPLY3	4.45e-121	46.5333	0.407	0.501	8.9e-118	Follicular cells
THSD7A	2.22e-120	25.2581	0.729	0.532	4.45e-117	Follicular cells
CLDN9	3.68e-119	9.86317	0.575	0.525	7.35e-116	Follicular cells
GPR155	1.9e-115	16.1452	0.662	0.674	3.8e-112	Follicular cells
ZNF804B	2.51e-115	103.067	0.529	0.247	5.02e-112	Follicular cells
FGF13	3.91e-115	20.1	0.679	0.584	7.82e-112	Follicular cells
NEDD9	7.51e-112	10.0441	0.927	0.883	1.5e-108	Follicular cells
RRP12	6.64e-110	62.695	0.771	0.77	1.33e-106	Follicular cells
AL034417.2	1.84e-108	119.367	0.448	0.657	3.69e-105	Follicular cells
KLK7	5.35e-108	71.5102	0.39	0.248	1.07e-104	Follicular cells
HMMR	9.73e-108	12.2857	0.455	0.533	1.95e-104	Follicular cells
NKX2-8	7.99e-107	5.16143	0.57	0.402	1.6e-103	Follicular cells
KRT17	8.64e-107	502.655	0.316	0.252	1.73e-103	Follicular cells
CXCL17	1.35e-104	27.2639	0.555	0.404	2.69e-101	Follicular cells
MAMLD1	6.21e-104	23.6031	0.669	0.722	1.24e-100	Follicular cells
LRRC23	3.78e-103	14.4644	0.688	0.777	7.57e-100	Follicular cells
ALDH1A3	6.19e-103	23.7477	0.577	0.525	1.24e-99	Follicular cells
SLC6A6	3.39e-100	8.34699	0.734	0.667	6.77e-97	Follicular cells
MYOCD	7.15e-100	3.20518	0.488	0.507	1.43e-96	Follicular cells
NPPC	3.51e-98	6.21946	0.536	0.357	7.02e-95	Follicular cells
TENT5A	3.9e-92	108.534	0.671	0.635	7.8e-89	Follicular cells
FAM111B	1.57e-90	0.860221	0.414	0.442	3.13e-87	Follicular cells
RP1	1.09e-89	17.2011	0.469	0.394	2.18e-86	Follicular cells
PLAT	1.15e-89	503.491	0.579	0.615	2.31e-86	Follicular cells
SLC26A7	4.56e-89	101.606	0.554	0.437	9.13e-86	Follicular cells
CCDC85A	1.44e-88	12.2684	0.67	0.602	2.88e-85	Follicular cells
TFRC	1.98e-88	5.239	0.616	0.781	3.96e-85	Follicular cells
IFI6	2.12e-87	38.8982	0.759	0.752	4.24e-84	Follicular cells
EHF	2.74e-87	35.5142	0.534	0.265	5.49e-84	Follicular cells
AC108734.4	7.02e-85	1.4771	0.407	0.234	1.4e-81	Follicular cells
SEMA3D	5.88e-84	5.22001	0.601	0.422	1.18e-80	Follicular cells
PEG10	1.17e-83	104.843	0.394	0.357	2.34e-80	Follicular cells
CRIM1	2.19e-83	0.48929	0.816	0.812	4.37e-80	Follicular cells
SMIM5	1.68e-82	6.4613	0.555	0.486	3.37e-79	Follicular cells
HSPA6	2.24e-81	204.715	0.609	0.482	4.49e-78	Follicular cells
TMCC3	6.7e-81	4.9504	0.763	0.773	1.34e-77	Follicular cells
LURAP1L	1.56e-79	15.4088	0.657	0.495	3.11e-76	Follicular cells
RND3	2.37e-77	80.2335	0.472	0.507	4.73e-74	Follicular cells
ATF3	1.44e-74	115.709	0.746	0.847	2.89e-71	Follicular cells
S100A10	2.67e-71	110.18	0.715	0.801	5.34e-68	Follicular cells
DIO1	3.38e-70	5.65899	0.533	0.277	6.76e-67	Follicular cells
RRAD	1.27e-68	300.144	0.446	0.45	2.55e-65	Follicular cells
EGR1	4.11e-68	33.187	0.698	0.698	8.22e-65	Follicular cells
FLRT3	4.66e-68	16.1162	0.55	0.473	9.33e-65	Follicular cells
KIAA0319	9.86e-68	35.9908	0.412	0.387	1.97e-64	Follicular cells
MUC4	2.21e-67	86.3455	0.449	0.486	4.41e-64	Follicular cells
ULBP1	1.68e-66	5.92745	0.572	0.417	3.36e-63	Follicular cells
RHOB	4.11e-66	26.9332	0.836	0.869	8.22e-63	Follicular cells
MUC20	2.87e-65	24.0589	0.59	0.608	5.75e-62	Follicular cells
SNCG	4.18e-63	35.6385	0.694	0.595	8.36e-60	Follicular cells
ZNF804A	7.21e-62	24.8798	0.45	0.382	1.44e-58	Follicular cells
WWTR1	1.65e-61	55.5035	0.737	0.727	3.29e-58	Follicular cells
CD70	1.74e-61	6.83467	0.607	0.611	3.48e-58	Follicular cells
AL590705.1	3.74e-61	112.434	0.57	0.428	7.48e-58	Follicular cells
GBP4	8.83e-61	11.4882	0.884	0.757	1.77e-57	Follicular cells
BMP2	1.09e-59	41.9969	0.641	0.562	2.18e-56	Follicular cells
C1orf116	1.07e-55	14.8572	0.41	0.279	2.13e-52	Follicular cells
BDKRB2	2.15e-53	16.3231	0.576	0.337	4.29e-50	Follicular cells
NLGN1	4.31e-53	15.6378	0.628	0.587	8.63e-50	Follicular cells
PHLDA2	1.2e-51	13.8825	0.627	0.572	2.4e-48	Follicular cells
GALNTL6	6.13e-51	23.4409	0.571	0.474	1.23e-47	Follicular cells
NR1D1	6.58e-50	69.1451	0.441	0.467	1.32e-46	Follicular cells
AMPD3	6.82e-50	83.9077	0.488	0.59	1.36e-46	Follicular cells
CYP24A1	1.16e-48	11.1209	0.412	0.195	2.32e-45	Follicular cells
ELK3	3.19e-48	14.6149	0.878	0.776	6.37e-45	Follicular cells
ZNF521	1.65e-47	6.61634	0.65	0.627	3.3e-44	Follicular cells
EDNRA	1.69e-46	0.737081	0.596	0.594	3.37e-43	Follicular cells
FCRLB	2.77e-44	8.36208	0.443	0.394	5.55e-41	Follicular cells
PRKCG	4.94e-44	2.87044	0.485	0.57	9.88e-41	Follicular cells
CYP4B1	4.82e-43	43.1065	0.542	0.443	9.63e-40	Follicular cells
ARHGAP20	3.65e-41	15.123	0.593	0.513	7.31e-38	Follicular cells
PLP1	1.22e-40	2.19469	0.467	0.192	2.43e-37	Follicular cells
FOXQ1	4.28e-40	43.138	0.435	0.421	8.55e-37	Follicular cells
NMU	4.69e-40	54.3812	0.433	0.396	9.39e-37	Follicular cells
SAA2	1.37e-38	1.43459	0.41	0.218	2.74e-35	Follicular cells
HSPD1	1.37e-36	82.6222	0.875	0.867	2.73e-33	Follicular cells
FGFBP1	2.85e-36	167.202	0.532	0.402	5.69e-33	Follicular cells
CDSN	1.12e-35	50.749	0.511	0.183	2.24e-32	Follicular cells
EGLN3	1.34e-34	6.84749	0.571	0.564	2.67e-31	Follicular cells
HIST1H4H	1.37e-33	11.3434	0.495	0.599	2.74e-30	Follicular cells
HSPB8	6.3e-33	7.52519	0.535	0.49	1.26e-29	Follicular cells
BAALC	2.74e-31	2.32869	0.518	0.52	5.49e-28	Follicular cells
DDIT3	1.51e-30	116.5	0.675	0.741	3.02e-27	Follicular cells
ADGRB3	8.97e-30	30.8942	0.656	0.723	1.79e-26	Follicular cells
PEBP4	3.21e-28	9.75203	0.531	0.466	6.42e-25	Follicular cells
C19orf33	3.48e-28	41.4902	0.451	0.434	6.95e-25	Follicular cells
CHGB	1.73e-25	120.656	0.527	0.402	3.46e-22	Follicular cells
TNFRSF10D	2.62e-25	8.79334	0.611	0.744	5.23e-22	Follicular cells
CDA	1.69e-23	8.62265	0.617	0.554	3.39e-20	Follicular cells
LINC01510	5.44e-23	35.7765	0.521	0.329	1.09e-19	Follicular cells
CLIC5	3.48e-22	33.6821	0.719	0.705	6.96e-19	Follicular cells
AC119674.1	2.98e-21	2.20026	0.639	0.629	5.95e-18	Follicular cells
TFPI2	1.33e-20	37.0762	0.567	0.343	2.67e-17	Follicular cells
LCN2	3.48e-20	722.307	0.455	0.4	6.95e-17	Follicular cells
KLF6	4.33e-20	19.2529	0.923	0.937	8.66e-17	Follicular cells
LDLR	1.05e-18	123.496	0.573	0.598	2.11e-15	Follicular cells
SLPI	1.4e-18	Inf	0.514	0.37	2.79e-15	Follicular cells
GADD45A	1.29e-17	91.8185	0.664	0.781	2.57e-14	Follicular cells
MAL	2.11e-17	96.8102	0.555	0.515	4.21e-14	Follicular cells
LMOD1	2.93e-17	6.45094	0.655	0.497	5.86e-14	Follicular cells
DUSP1	6.12e-16	28.3091	0.761	0.901	1.22e-12	Follicular cells
IL1RL1	3.01e-15	217.93	0.506	0.383	6.01e-12	Follicular cells
NCOA7	3.05e-15	174.507	0.852	0.81	6.11e-12	Follicular cells
KCNT2	4.05e-15	8.98932	0.764	0.689	8.1e-12	Follicular cells
UPP1	1.11e-14	74.0738	0.688	0.792	2.21e-11	Follicular cells
LRP1B	4.07e-14	14.3673	0.496	0.554	8.14e-11	Follicular cells
CRABP1	9.42e-14	86.9626	0.437	0.256	1.88e-10	Follicular cells
EDN1	1.01e-13	7.08318	0.496	0.453	2.03e-10	Follicular cells
SCRN3	1.02e-13	68.9439	0.643	0.665	2.04e-10	Follicular cells
KCNQ5	2.33e-13	27.9274	0.538	0.682	4.66e-10	Follicular cells
S100A2	3.28e-13	Inf	0.456	0.462	6.57e-10	Follicular cells
HBEGF	5.41e-13	22.8804	0.58	0.589	1.08e-09	Follicular cells
VSIG1	1.88e-11	9.53206	0.482	0.453	3.75e-08	Follicular cells
PMAIP1	3.06e-11	26.0594	0.732	0.757	6.12e-08	Follicular cells
SHISA2	3.65e-11	5.45485	0.445	0.36	7.3e-08	Follicular cells
PVALB	3.81e-11	4.06433	0.508	0.485	7.62e-08	Follicular cells
ARL14	8.12e-11	30.7318	0.478	0.172	1.62e-07	Follicular cells
CEACAM1	8.54e-11	5.59863	0.557	0.566	1.71e-07	Follicular cells
GBP1	9.15e-11	34.2113	0.777	0.736	1.83e-07	Follicular cells
NCEH1	4.28e-10	75.2734	0.674	0.734	8.57e-07	Follicular cells
TMEM233	6.56e-10	49.1318	0.55	0.562	1.31e-06	Follicular cells
CAV1	7.42e-10	107.84	0.656	0.682	1.48e-06	Follicular cells
PTGS2	1.6e-09	56.9757	0.561	0.517	3.21e-06	Follicular cells
LRRN3	3.71e-09	14.4531	0.467	0.507	7.43e-06	Follicular cells
MT1E	5.07e-09	36.2059	0.619	0.748	1.01e-05	Follicular cells
LRP2	7.83e-09	15.4986	0.456	0.401	1.57e-05	Follicular cells
ARL4D	1.84e-07	8.82023	0.614	0.666	0.000367071	Follicular cells
BAG3	2.59e-07	59.0515	0.638	0.74	0.000517335	Follicular cells
LOX	6.41e-07	31.2478	0.558	0.509	0.00128121	Follicular cells
AHNAK2	1.35e-06	31.5604	0.474	0.413	0.00270354	Follicular cells
ALOX15B	4.21e-05	73.3398	0.472	0.43	0.0841982	Follicular cells
APOBEC3A	4.28e-05	53.8069	0.5	0.376	0.0855063	Follicular cells
IER3	5e-05	2.29158	0.648	0.728	0.100004	Follicular cells
DSC2	5.41e-05	45.0509	0.515	0.443	0.108176	Follicular cells
DNAJB4	0.000131151	113.462	0.612	0.699	0.262301	Follicular cells
FBN2	0.000366567	13.1547	0.524	0.514	0.733133	Follicular cells
GALNT5	0.000519457	0.513899	0.465	0.291	1	Follicular cells
SCGB3A1	0.000882909	40.4584	0.522	0.488	1	Follicular cells
CNGA1	0.00116996	1.06656	0.606	0.601	1	Follicular cells
PGBD5	0.00302068	12.4809	0.477	0.369	1	Follicular cells
TIMP3	0.0055722	137.108	0.706	0.736	1	Follicular cells
SPOCK2	0.00875824	64.939	0.738	0.777	1	Follicular cells
RNF150	0	167.214	0.832	0.778	0	Pericyte
PRKG1	0	145.518	0.985	0.757	0	Pericyte
CALD1	0	104.5	0.987	0.803	0	Pericyte
MYH11	0	102.46	0.865	0.482	0	Pericyte
DACH1	0	76.2345	0.897	0.738	0	Pericyte
RGS5	0	73.9317	0.959	0.736	0	Pericyte
ACTG2	0	71.4123	0.685	0.529	0	Pericyte
DES	0	70.7162	0.752	0.428	0	Pericyte
COL25A1	0	70.0281	0.78	0.492	0	Pericyte
CSRP2	0	66.2464	0.934	0.603	0	Pericyte
CACNB2	0	64.6816	0.95	0.717	0	Pericyte
MUSTN1	0	62.6616	0.783	0.567	0	Pericyte
HS3ST2	0	61.3293	0.816	0.641	0	Pericyte
MYLK	0	60.2445	0.931	0.642	0	Pericyte
DEPP1	0	54.628	0.928	0.728	0	Pericyte
RCAN2	0	47.4025	0.953	0.762	0	Pericyte
NDUFA4L2	0	42.5869	0.95	0.73	0	Pericyte
CNN1	0	41.5568	0.788	0.444	0	Pericyte
STEAP4	0	40.8592	0.81	0.667	0	Pericyte
CLSTN2	0	37.3154	0.839	0.604	0	Pericyte
RNF152	0	36.7065	0.888	0.48	0	Pericyte
NOTCH3	0	35.9147	0.948	0.718	0	Pericyte
MYL9	0	33.6383	0.963	0.724	0	Pericyte
PDE3A	0	33.4206	0.954	0.747	0	Pericyte
HIGD1B	0	31.7226	0.94	0.75	0	Pericyte
TEX41	0	31.5322	0.899	0.603	0	Pericyte
RGS6	0	29.6235	0.887	0.663	0	Pericyte
TRPC6	0	28.4297	0.949	0.641	0	Pericyte
COX4I2	0	28.1964	0.94	0.579	0	Pericyte
SLC38A11	0	27.3865	0.94	0.753	0	Pericyte
AP001347.1	0	26.0026	0.892	0.71	0	Pericyte
MYC	0	25.7741	0.892	0.541	0	Pericyte
FILIP1L	0	25.0659	0.95	0.735	0	Pericyte
MCAM	0	24.8205	0.924	0.643	0	Pericyte
EBF1	0	24.755	0.976	0.719	0	Pericyte
CTNNA3	0	24.6728	0.896	0.625	0	Pericyte
PPP1R14A	0	23.6445	0.928	0.567	0	Pericyte
LAMA3	0	22.8781	0.926	0.696	0	Pericyte
GRM8	0	21.4456	0.889	0.648	0	Pericyte
PLN	0	21.2694	0.878	0.637	0	Pericyte
PGF	0	19.9199	0.938	0.654	0	Pericyte
MYO1B	0	19.8534	0.938	0.66	0	Pericyte
COL18A1	0	19.1212	0.967	0.699	0	Pericyte
LINC00989	0	18.3666	0.93	0.671	0	Pericyte
CARMN	0	17.7978	0.834	0.569	0	Pericyte
PLXDC1	0	16.5965	0.925	0.718	0	Pericyte
LHFPL6	0	14.6429	0.985	0.786	0	Pericyte
NRXN3	0	12.9794	0.941	0.756	0	Pericyte
PRR16	0	12.7934	0.961	0.791	0	Pericyte
MSRB3	0	12.7731	0.91	0.696	0	Pericyte
PAMR1	0	12.1916	0.835	0.451	0	Pericyte
NR2F2-AS1	0	10.718	0.953	0.693	0	Pericyte
COL5A3	0	10.5287	0.898	0.535	0	Pericyte
DGKB	0	10.0456	0.913	0.639	0	Pericyte
SMOC2	0	9.93093	0.933	0.612	0	Pericyte
PDZD2	0	9.45248	0.925	0.665	0	Pericyte
EFHD1	0	9.07619	0.929	0.558	0	Pericyte
MRVI1	0	9.03981	0.898	0.696	0	Pericyte
SOX5	0	8.85906	0.975	0.752	0	Pericyte
KCND2	0	8.84748	0.858	0.54	0	Pericyte
EBF2	0	8.3608	0.928	0.647	0	Pericyte
WFDC1	0	8.05431	0.729	0.536	0	Pericyte
IL1RAPL1	0	7.92416	0.904	0.63	0	Pericyte
ANKS1B	0	7.70153	0.871	0.668	0	Pericyte
PDZRN3	0	7.60331	0.861	0.539	0	Pericyte
SEMA5A	0	7.39757	0.947	0.746	0	Pericyte
TPPP3	0	7.33304	0.861	0.575	0	Pericyte
MT1M	0	7.01972	0.922	0.552	0	Pericyte
LAMA4	0	6.98173	0.905	0.606	0	Pericyte
GUCY1A2	0	6.95012	0.899	0.582	0	Pericyte
TBX2	0	6.66221	0.886	0.562	0	Pericyte
AC105411.1	0	6.36193	0.838	0.582	0	Pericyte
CASQ2	0	5.6927	0.86	0.421	0	Pericyte
KLHL29	0	4.84748	0.901	0.662	0	Pericyte
RASD1	0	4.79625	0.77	0.522	0	Pericyte
DMD	0	4.48696	0.924	0.76	0	Pericyte
PLCL1	0	4.22781	0.955	0.78	0	Pericyte
ENPEP	0	4.15832	0.859	0.712	0	Pericyte
RYR2	0	4.13367	0.885	0.665	0	Pericyte
GJA4	0	3.63231	0.934	0.681	0	Pericyte
MAP1B	0	3.16291	0.976	0.7	0	Pericyte
PDGFRB	0	2.87133	0.932	0.699	0	Pericyte
EDNRA1	0	2.86419	0.917	0.545	0	Pericyte
LINC00924	0	2.30713	0.827	0.565	0	Pericyte
CNGA11	0	1.58406	0.785	0.574	0	Pericyte
THSD7B	0	1.12834	0.872	0.576	0	Pericyte
MYOCD1	0	0.322461	0.768	0.459	0	Pericyte
SULF1	1.5e-301	39.6309	0.864	0.775	2.99e-298	Pericyte
RERGL	3.18e-296	55.3078	0.67	0.516	6.35e-293	Pericyte
PRKCG1	2.16e-260	0.693611	0.783	0.503	4.32e-257	Pericyte
ADGRL31	3.31e-246	1.18888	0.66	0.53	6.63e-243	Pericyte
SORBS2	3.48e-202	12.8072	0.91	0.734	6.97e-199	Pericyte
OGN	6.68e-155	37.3733	0.671	0.489	1.34e-151	Pericyte
EGFL6	5.93e-147	7.12406	0.571	0.371	1.19e-143	Pericyte
SLIT3	5.36e-108	5.57626	0.896	0.807	1.07e-104	Pericyte
ACKR3	8.76e-83	1.65144	0.708	0.597	1.75e-79	Pericyte
TCEAL7	3.82e-49	16.0221	0.513	0.301	7.64e-46	Pericyte
TNFSF10	5.04e-44	22.4836	0.674	0.756	1.01e-40	Pericyte
CBLN4	1.47e-28	0.472004	0.313	0.289	2.93e-25	Pericyte
FAM107B	6.3e-11	5.47513	0.85	0.838	1.26e-07	Pericyte
ALKAL2	1.29e-07	5.98751	0.375	0.327	0.00025815	Pericyte
CYP26B1	1.5e-05	0.937475	0.458	0.363	0.0300364	Pericyte
HES5	2.74e-05	9.56839	0.453	0.357	0.0547838	Pericyte
GNLY	0	90.0762	0.789	0.853	0	T cells
TNFRSF18	0	82.8848	0.776	0.744	0	T cells
PDE3B	0	72.8708	0.846	0.846	0	T cells
OTULINL	0	68.7747	0.699	0.661	0	T cells
TRAC	0	67.0745	0.936	0.868	0	T cells
CRTAM	0	46.1806	0.734	0.735	0	T cells
CAMK4	0	45.6033	0.807	0.815	0	T cells
BATF	0	37.1903	0.873	0.87	0	T cells
PDCD1	0	35.6684	0.83	0.766	0	T cells
PTPN13	0	33.7211	0.677	0.901	0	T cells
TRBC1	0	32.4127	0.85	0.867	0	T cells
ICOS	0	30.5065	0.911	0.87	0	T cells
IL12RB2	0	29.9965	0.798	0.7	0	T cells
KLRB1	0	29.8397	0.753	0.803	0	T cells
XCL1	0	25.1132	0.658	0.6	0	T cells
NKG7	0	24.7428	0.88	0.9	0	T cells
CD7	0	23.9893	0.905	0.828	0	T cells
DTHD1	0	21.9187	0.731	0.743	0	T cells
KRT86	0	21.3486	0.73	0.519	0	T cells
KRT81	0	19.2638	0.656	0.569	0	T cells
TNFRSF9	0	16.7787	0.72	0.757	0	T cells
TNIP3	0	16.0569	0.775	0.82	0	T cells
ITGA4	0	14.4898	0.867	0.806	0	T cells
ZNF683	0	13.6883	0.7	0.82	0	T cells
GZMH	0	13.4796	0.872	0.886	0	T cells
LINC01871	0	13.361	0.813	0.866	0	T cells
AC093010.2	0	13.2497	0.765	0.745	0	T cells
CD8B	0	13.0045	0.796	0.804	0	T cells
RTKN2	0	12.6147	0.739	0.632	0	T cells
AKR1C1	0	12.1254	0.084	0.695	0	T cells
PGAP1	0	9.79675	0.749	0.857	0	T cells
FOXP3	0	9.28448	0.731	0.767	0	T cells
TIGIT	0	9.16773	0.818	0.78	0	T cells
XCL2	0	8.92711	0.755	0.84	0	T cells
KCNMA1	0	8.58557	0.502	0.759	0	T cells
GPRIN3	0	7.88735	0.845	0.836	0	T cells
INPP4B	0	7.29514	0.848	0.91	0	T cells
GATA3	0	6.99887	0.791	0.726	0	T cells
LMO2	0	6.58295	0.368	0.633	0	T cells
PRF1	0	6.42557	0.865	0.868	0	T cells
CD247	0	6.16163	0.969	0.876	0	T cells
CD3G	0	6.04979	0.923	0.825	0	T cells
CLEC2D	0	5.77269	0.913	0.857	0	T cells
CTSW	0	5.37564	0.835	0.843	0	T cells
LAIR2	0	5.30285	0.82	0.748	0	T cells
GZMB	0	4.59902	0.803	0.849	0	T cells
ITK	0	2.73185	0.895	0.797	0	T cells
PTPN22	0	1.82863	0.946	0.874	0	T cells
ATP8B4	0	1.21864	0.752	0.778	0	T cells
IKZF1	0	1.20947	0.896	0.86	0	T cells
CXCR6	0	0.908049	0.854	0.847	0	T cells
TRAT1	7.99e-302	18.617	0.595	0.624	1.6e-298	T cells
KLRD1	4.63e-277	17.3005	0.763	0.814	9.27e-274	T cells
KLRF1	4.72e-267	7.91769	0.637	0.551	9.43e-264	T cells
GLIPR1	5.94e-242	5.06439	0.756	0.751	1.19e-238	T cells
XBP1	1.6e-232	70.0229	0.724	0.836	3.2e-229	T cells
FGFBP2	1.03e-225	18.522	0.711	0.872	2.05e-222	T cells
LINC02446	7.06e-210	11.1422	0.631	0.742	1.41e-206	T cells
ZNF80	3.39e-188	2.11927	0.56	0.625	6.77e-185	T cells
CCR6	7.73e-182	14.9654	0.645	0.696	1.55e-178	T cells
GREM2	2.48e-174	44.9042	0.582	0.638	4.96e-171	T cells
OASL	3.09e-169	11.4408	0.686	0.716	6.17e-166	T cells
POU2AF1	2.72e-163	3.42466	0.389	0.585	5.44e-160	T cells
TRBV28	4.95e-154	10.0399	0.518	0.541	9.9e-151	T cells
GNG4	1.59e-149	11.4378	0.579	0.575	3.18e-146	T cells
TNFRSF4	6.23e-120	94.0464	0.7	0.819	1.25e-116	T cells
CRIM11	3.52e-111	2.13465	0.802	0.817	7.04e-108	T cells
AP4E1	8.53e-111	84.6941	0.669	0.757	1.71e-107	T cells
TAF4B	1.63e-77	145.311	0.651	0.669	3.25e-74	T cells
SGCD	3.78e-68	5.16822	0.616	0.678	7.55e-65	T cells
KIF14	2.47e-65	2.05772	0.137	0.332	4.95e-62	T cells
CD40LG	3.92e-60	11.5859	0.567	0.762	7.83e-57	T cells
IFIT2	6.57e-29	54.8916	0.444	0.586	1.31e-25	T cells
ZBED2	2.49e-19	3.63202	0.597	0.683	4.98e-16	T cells
LINC02076	1.51e-15	33.7716	0.49	0.535	3.03e-12	T cells
IL13	1.11e-13	9.38104	0.501	0.635	2.23e-10	T cells
ADAM28	1.09e-05	4.13602	0.661	0.755	0.0217188	T cells
MIR181A1HG	1.12e-05	1.92847	0.698	0.798	0.0223066	T cells
RYR21	2.46e-05	0.270916	0.667	0.703	0.0491984	T cells
KIF26B	3.48e-05	17.5483	0.619	0.662	0.0695721	T cells
DLGAP1	0.000393257	3.16239	0.69	0.778	0.786514	T cells
PRLR	0.00227482	14.4089	0.532	0.621	1	T cells
CCL3L1	0	Inf	0.907	0.79	0	Myeloid cells
LYZ	0	Inf	0.946	0.746	0	Myeloid cells
CCL3	0	Inf	0.913	0.785	0	Myeloid cells
CCL4	0	Inf	0.896	0.921	0	Myeloid cells
HLA-DRA	0	Inf	0.999	0.832	0	Myeloid cells
APOC1	0	Inf	0.945	0.822	0	Myeloid cells
CXCL9	0	Inf	0.845	0.65	0	Myeloid cells
CD74	0	Inf	1	0.925	0	Myeloid cells
TXN	0	Inf	0.927	0.849	0	Myeloid cells
CTSD	0	744.59	0.996	0.913	0	Myeloid cells
S100A8	0	625.019	0.831	0.563	0	Myeloid cells
CSTB	0	565.68	0.995	0.891	0	Myeloid cells
IL1B	0	523.445	0.921	0.688	0	Myeloid cells
C1QB	0	505.821	0.974	0.78	0	Myeloid cells
C1QA	0	502.147	0.977	0.796	0	Myeloid cells
CCL4L2	0	492.298	0.897	0.87	0	Myeloid cells
CXCL8	0	486.765	0.81	0.403	0	Myeloid cells
IFI30	0	469.149	0.997	0.702	0	Myeloid cells
GPNMB	0	432.089	0.889	0.665	0	Myeloid cells
S100A9	0	388.541	0.852	0.549	0	Myeloid cells
SLC16A10	0	386.93	0.908	0.498	0	Myeloid cells
FMN1	0	371.985	0.98	0.571	0	Myeloid cells
FCGBP	0	353.722	0.869	0.572	0	Myeloid cells
PSAP	0	340.98	1	0.904	0	Myeloid cells
HLA-DRB1	0	337.495	0.954	0.711	0	Myeloid cells
FCER1G	0	323.424	1	0.774	0	Myeloid cells
HMOX1	0	322.155	0.932	0.538	0	Myeloid cells
HLA-DPA1	0	318.31	0.998	0.868	0	Myeloid cells
CTSZ	0	318.286	0.998	0.837	0	Myeloid cells
CCL18	0	317.033	0.83	0.653	0	Myeloid cells
SRGN	0	283.594	0.997	0.945	0	Myeloid cells
PLEK	0	283.175	0.969	0.653	0	Myeloid cells
CTSL	0	279.957	0.948	0.78	0	Myeloid cells
RBPJ	0	277.609	0.99	0.91	0	Myeloid cells
PAPSS2	0	277.396	0.927	0.65	0	Myeloid cells
TNF	0	272.096	0.935	0.799	0	Myeloid cells
INHBA	0	270.048	0.809	0.577	0	Myeloid cells
NFKBIA	0	255.618	0.997	0.869	0	Myeloid cells
FBP1	0	253.006	0.913	0.724	0	Myeloid cells
MIR155HG	0	244.077	0.877	0.738	0	Myeloid cells
CTSS	0	243.392	0.998	0.761	0	Myeloid cells
TYROBP	0	230.545	0.999	0.819	0	Myeloid cells
MARCO	0	229.55	0.874	0.676	0	Myeloid cells
RNASE1	0	228.051	0.902	0.689	0	Myeloid cells
ATP2C1	0	222.328	0.953	0.831	0	Myeloid cells
ALCAM	0	217.468	0.986	0.799	0	Myeloid cells
GRN	0	216.204	0.999	0.826	0	Myeloid cells
HLA-DPB1	0	213.78	0.998	0.872	0	Myeloid cells
F13A1	0	212.171	0.911	0.743	0	Myeloid cells
C1QC	0	205.124	0.969	0.778	0	Myeloid cells
ZNF331	0	201.478	0.942	0.9	0	Myeloid cells
CST3	0	197.647	0.992	0.902	0	Myeloid cells
TMEM176B	0	191.366	0.975	0.766	0	Myeloid cells
FOS	0	191.16	0.992	0.826	0	Myeloid cells
FNIP2	0	188.317	0.99	0.792	0	Myeloid cells
PLIN2	0	187.666	0.919	0.764	0	Myeloid cells
SOD2	0	185.541	0.994	0.787	0	Myeloid cells
HLA-DQA1	0	184.833	0.969	0.703	0	Myeloid cells
FMNL2	0	179.625	0.986	0.806	0	Myeloid cells
FCGR2A	0	177.606	0.957	0.652	0	Myeloid cells
CAPG	0	175.52	0.984	0.822	0	Myeloid cells
TGFB2	0	175.427	0.857	0.525	0	Myeloid cells
DMXL2	0	172.137	0.952	0.695	0	Myeloid cells
TEX14	0	165.504	0.958	0.746	0	Myeloid cells
CD68	0	164.816	0.997	0.582	0	Myeloid cells
HLA-DQB1	0	163.103	0.986	0.701	0	Myeloid cells
MCTP1	0	162.433	0.984	0.789	0	Myeloid cells
MMP9	0	161.894	0.824	0.601	0	Myeloid cells
S100A11	0	161.794	0.999	0.929	0	Myeloid cells
PLAUR	0	160.113	0.967	0.7	0	Myeloid cells
IDO1	0	157.515	0.831	0.573	0	Myeloid cells
CD14	0	153.949	0.974	0.547	0	Myeloid cells
LGMN	0	149.8	0.951	0.693	0	Myeloid cells
TFEC	0	146.587	0.968	0.711	0	Myeloid cells
TET2	0	146.511	0.974	0.873	0	Myeloid cells
ACP5	0	146.164	0.918	0.668	0	Myeloid cells
MRC1	0	145.251	0.955	0.798	0	Myeloid cells
OLR1	0	143.468	0.958	0.631	0	Myeloid cells
TYMP	0	143.088	0.992	0.737	0	Myeloid cells
FABP5	0	141.645	0.869	0.65	0	Myeloid cells
MARCKS	0	138.915	0.964	0.746	0	Myeloid cells
SLC8A1	0	136.791	0.993	0.765	0	Myeloid cells
C15orf48	0	136.658	0.864	0.494	0	Myeloid cells
NR4A3	0	135.875	0.958	0.821	0	Myeloid cells
SLC40A1	0	135.874	0.921	0.699	0	Myeloid cells
EIF2AK3	0	135.461	0.906	0.813	0	Myeloid cells
PLTP	0	131.35	0.935	0.693	0	Myeloid cells
APOC2	0	130.783	0.846	0.542	0	Myeloid cells
KYNU	0	129.111	0.98	0.693	0	Myeloid cells
IL18	0	128.349	0.974	0.577	0	Myeloid cells
PLXDC2	0	126.326	0.992	0.813	0	Myeloid cells
LIPA	0	126.198	0.963	0.703	0	Myeloid cells
TM4SF19	0	124.663	0.791	0.432	0	Myeloid cells
CLEC7A	0	123.454	0.991	0.56	0	Myeloid cells
PDGFC	0	122.678	0.963	0.707	0	Myeloid cells
SLC11A1	0	122.095	0.884	0.514	0	Myeloid cells
IL4I1	0	121.425	0.841	0.601	0	Myeloid cells
VSIG4	0	118.096	0.955	0.656	0	Myeloid cells
TNS3	0	117.9	0.981	0.804	0	Myeloid cells
SIPA1L1	0	115.677	0.992	0.929	0	Myeloid cells
NFKB1	0	115.677	0.984	0.934	0	Myeloid cells
SNX10	0	115.675	0.974	0.687	0	Myeloid cells
TPRG1	0	113.364	0.895	0.768	0	Myeloid cells
LIMS1	0	112.791	0.993	0.893	0	Myeloid cells
ABCA1	0	112.38	0.969	0.773	0	Myeloid cells
DOCK4	0	112.317	0.988	0.759	0	Myeloid cells
CPM	0	111.214	0.967	0.699	0	Myeloid cells
SGK1	0	108.792	0.98	0.652	0	Myeloid cells
SLC1A3	0	106.372	0.969	0.64	0	Myeloid cells
CD40	0	106.147	0.939	0.766	0	Myeloid cells
AZIN1-AS1	0	102.693	0.943	0.69	0	Myeloid cells
FCN1	0	101.677	0.824	0.563	0	Myeloid cells
TRAF1	0	101.673	0.881	0.752	0	Myeloid cells
RBM47	0	101.568	0.997	0.759	0	Myeloid cells
RTN1	0	101.228	0.918	0.606	0	Myeloid cells
CTSC	0	101.052	0.989	0.817	0	Myeloid cells
STK38L	0	100.682	0.902	0.832	0	Myeloid cells
FCGRT	0	99.2809	0.998	0.848	0	Myeloid cells
NAMPT	0	98.214	0.987	0.874	0	Myeloid cells
LYN	0	97.2195	0.997	0.841	0	Myeloid cells
CCDC138	0	95.2846	0.9	0.847	0	Myeloid cells
CEBPD	0	94.9914	0.991	0.828	0	Myeloid cells
MSR1	0	94.9334	0.964	0.672	0	Myeloid cells
RALA	0	94.0055	0.93	0.807	0	Myeloid cells
ALDH2	0	93.8011	0.957	0.693	0	Myeloid cells
FOLR2	0	93.0135	0.916	0.616	0	Myeloid cells
FGD4	0	92.9961	0.99	0.801	0	Myeloid cells
ITGB2	0	92.3992	0.997	0.858	0	Myeloid cells
NCF2	0	91.3343	0.967	0.506	0	Myeloid cells
GLUL	0	91.167	0.993	0.752	0	Myeloid cells
BASP1	0	89.4421	0.941	0.692	0	Myeloid cells
LCP2	0	88.2657	0.994	0.872	0	Myeloid cells
CPVL	0	87.2926	0.894	0.646	0	Myeloid cells
IL2RA	0	86.823	0.887	0.727	0	Myeloid cells
RUNX1	0	86.5744	0.991	0.842	0	Myeloid cells
FCGR3A	0	84.9911	0.906	0.63	0	Myeloid cells
CH25H	0	84.2273	0.83	0.695	0	Myeloid cells
ACSL1	0	83.9375	0.978	0.752	0	Myeloid cells
MFSD12	0	83.2499	0.936	0.693	0	Myeloid cells
MIR3945HG	0	81.2106	0.866	0.469	0	Myeloid cells
APBB1IP	0	81.1817	0.982	0.857	0	Myeloid cells
ZFYVE16	0	80.3439	0.933	0.799	0	Myeloid cells
TNFAIP2	0	79.1458	0.956	0.624	0	Myeloid cells
NUPR1	0	77.0719	0.873	0.572	0	Myeloid cells
GCHFR	0	77.049	0.859	0.621	0	Myeloid cells
IGSF6	0	76.9558	0.978	0.488	0	Myeloid cells
GCNT2	0	74.1848	0.862	0.525	0	Myeloid cells
DNAH17	0	74.0207	0.832	0.561	0	Myeloid cells
SLC8A2	0	73.836	0.86	0.475	0	Myeloid cells
CD109	0	73.258	0.878	0.613	0	Myeloid cells
PLA2G7	0	72.9447	0.787	0.496	0	Myeloid cells
RIPK2	0	72.7286	0.949	0.69	0	Myeloid cells
DAB2	0	72.6928	0.966	0.666	0	Myeloid cells
LILRB4	0	72.2839	0.968	0.534	0	Myeloid cells
AL078590.2	0	71.2519	0.898	0.702	0	Myeloid cells
MS4A4A	0	68.3479	0.969	0.534	0	Myeloid cells
NFKBIZ	0	66.1379	0.976	0.829	0	Myeloid cells
TBXAS1	0	64.6368	0.997	0.781	0	Myeloid cells
BCAT1	0	64.0534	0.954	0.626	0	Myeloid cells
PIK3R5	0	63.6312	0.974	0.836	0	Myeloid cells
AZU1	0	62.5943	0.791	0.385	0	Myeloid cells
GK	0	62.0413	0.951	0.709	0	Myeloid cells
ZEB2	0	61.6428	0.995	0.919	0	Myeloid cells
AL356124.1	0	61.6148	0.93	0.827	0	Myeloid cells
MS4A7	0	61.33	0.989	0.719	0	Myeloid cells
CYBB	0	61.2745	0.992	0.683	0	Myeloid cells
MOB3B	0	61.1451	0.913	0.752	0	Myeloid cells
NPHS1	0	60.8969	0.874	0.444	0	Myeloid cells
DAPK1	0	60.8545	0.981	0.747	0	Myeloid cells
CYP27A1	0	60.1048	0.864	0.67	0	Myeloid cells
CHST11	0	59.8445	0.991	0.945	0	Myeloid cells
OTUD1	0	59.5955	0.923	0.672	0	Myeloid cells
SCD	0	59.1412	0.857	0.57	0	Myeloid cells
TMEM176A	0	58.7924	0.954	0.684	0	Myeloid cells
CLIC4	0	58.6099	0.964	0.764	0	Myeloid cells
CPED1	0	58.2666	0.938	0.613	0	Myeloid cells
CALHM6	0	57.9691	0.975	0.7	0	Myeloid cells
ANXA2	0	57.9046	0.994	0.895	0	Myeloid cells
REL	0	57.3201	0.974	0.844	0	Myeloid cells
AOAH	0	57.2237	0.892	0.84	0	Myeloid cells
B3GNT5	0	56.3294	0.974	0.632	0	Myeloid cells
UBASH3B	0	56.2616	0.878	0.841	0	Myeloid cells
PPIF	0	56.2338	0.863	0.67	0	Myeloid cells
PID1	0	56.0749	0.83	0.701	0	Myeloid cells
RASGEF1B	0	55.9549	0.988	0.848	0	Myeloid cells
CD163	0	55.7676	0.975	0.749	0	Myeloid cells
NCKAP5	0	55.5171	0.91	0.703	0	Myeloid cells
EREG	0	55.5147	0.814	0.524	0	Myeloid cells
CSTA	0	54.5976	0.913	0.561	0	Myeloid cells
TREM2	0	54.345	0.924	0.48	0	Myeloid cells
FGL2	0	54.156	0.969	0.679	0	Myeloid cells
AIF1	0	52.2684	0.998	0.746	0	Myeloid cells
KCNE1	0	52.0804	0.875	0.466	0	Myeloid cells
PPARG	0	51.9735	0.913	0.759	0	Myeloid cells
FYB1	0	51.9732	0.992	0.868	0	Myeloid cells
NHSL1	0	51.8183	0.938	0.706	0	Myeloid cells
EPB41L3	0	51.5434	0.968	0.54	0	Myeloid cells
ABL2	0	51.4161	0.946	0.765	0	Myeloid cells
MCEMP1	0	51.3437	0.818	0.185	0	Myeloid cells
SPI1	0	50.7556	0.999	0.668	0	Myeloid cells
LINC00243	0	50.5844	0.811	0.547	0	Myeloid cells
ADAMDEC1	0	50.533	0.794	0.522	0	Myeloid cells
EBI3	0	49.9392	0.883	0.534	0	Myeloid cells
SERPINB9	0	49.1285	0.964	0.831	0	Myeloid cells
LINC01010	0	48.9687	0.898	0.697	0	Myeloid cells
RCAN1	0	48.8686	0.834	0.588	0	Myeloid cells
MANBA	0	48.7883	0.976	0.768	0	Myeloid cells
NPL	0	48.6119	0.951	0.597	0	Myeloid cells
RGS2	0	48.2294	0.918	0.765	0	Myeloid cells
TLR2	0	48.1339	0.969	0.539	0	Myeloid cells
BTK	0	47.8412	0.966	0.578	0	Myeloid cells
STAC	0	47.5481	0.837	0.706	0	Myeloid cells
GPR34	0	47.3925	0.941	0.754	0	Myeloid cells
ITGAX	0	47.376	0.904	0.625	0	Myeloid cells
HCK	0	46.5449	0.975	0.693	0	Myeloid cells
WARS	0	46.3704	0.936	0.828	0	Myeloid cells
AC025580.2	0	46.1312	0.891	0.5	0	Myeloid cells
OSM	0	46.0681	0.877	0.741	0	Myeloid cells
IL10	0	44.9848	0.779	0.547	0	Myeloid cells
DSE	0	44.5194	0.965	0.806	0	Myeloid cells
TNFAIP8L3	0	44.0146	0.821	0.675	0	Myeloid cells
CEBPA	0	43.9845	0.851	0.462	0	Myeloid cells
NCF1	0	43.9613	0.921	0.717	0	Myeloid cells
ST3GAL6	0	43.8773	0.941	0.728	0	Myeloid cells
PTGER4	0	43.5004	0.958	0.731	0	Myeloid cells
C2	0	43.3661	0.935	0.71	0	Myeloid cells
AC009093.2	0	43.152	0.88	0.825	0	Myeloid cells
DNAI2	0	42.9528	0.822	0.637	0	Myeloid cells
C5AR1	0	42.2147	0.954	0.654	0	Myeloid cells
LGALS2	0	42.1972	0.84	0.465	0	Myeloid cells
EGR2	0	41.9945	0.935	0.596	0	Myeloid cells
ERI2	0	41.6714	0.856	0.587	0	Myeloid cells
RNF144B	0	41.4804	0.943	0.677	0	Myeloid cells
TLR4	0	40.9838	0.951	0.593	0	Myeloid cells
CD86	0	40.4653	0.963	0.755	0	Myeloid cells
TNFSF13	0	40.4478	0.984	0.62	0	Myeloid cells
LPXN	0	40.2686	0.957	0.842	0	Myeloid cells
RGS10	0	40.2239	0.996	0.814	0	Myeloid cells
OGFRL1	0	39.7918	0.973	0.706	0	Myeloid cells
ADGRE2	0	39.7337	0.88	0.579	0	Myeloid cells
TNFAIP3	0	39.5986	0.953	0.891	0	Myeloid cells
MS4A6A	0	38.9524	0.953	0.642	0	Myeloid cells
FCGR2B	0	38.7952	0.836	0.539	0	Myeloid cells
MMP19	0	38.4792	0.825	0.438	0	Myeloid cells
CSF2RA	0	38.4242	0.96	0.574	0	Myeloid cells
C1orf162	0	38.3869	0.991	0.709	0	Myeloid cells
C3AR1	0	37.2106	0.967	0.686	0	Myeloid cells
GM2A	0	36.5739	0.902	0.6	0	Myeloid cells
FERMT3	0	36.5629	0.975	0.731	0	Myeloid cells
PYCARD	0	36.5333	0.988	0.793	0	Myeloid cells
HAVCR2	0	36.4385	0.963	0.833	0	Myeloid cells
P2RY13	0	36.1346	0.891	0.525	0	Myeloid cells
EMILIN2	0	35.5698	0.95	0.645	0	Myeloid cells
HNMT	0	35.3695	0.959	0.709	0	Myeloid cells
TNFSF13B	0	35.2068	0.975	0.725	0	Myeloid cells
CXCL16	0	35.0945	0.981	0.676	0	Myeloid cells
DENND5A	0	34.9793	0.975	0.796	0	Myeloid cells
P2RX7	0	34.8783	0.926	0.663	0	Myeloid cells
SLAMF8	0	34.6342	0.934	0.735	0	Myeloid cells
RASSF4	0	34.506	0.975	0.679	0	Myeloid cells
MNDA	0	34.456	0.966	0.584	0	Myeloid cells
CLEC12A	0	34.0697	0.883	0.608	0	Myeloid cells
SLCO2B1	0	33.8945	0.958	0.793	0	Myeloid cells
BCL2A1	0	33.5095	0.918	0.612	0	Myeloid cells
PSTPIP2	0	33.4425	0.944	0.716	0	Myeloid cells
LAPTM5	0	33.2796	0.998	0.856	0	Myeloid cells
HCST	0	32.3763	0.958	0.845	0	Myeloid cells
FPR3	0	32.3338	0.956	0.522	0	Myeloid cells
RAB20	0	31.7665	0.97	0.635	0	Myeloid cells
CLEC4E	0	31.5079	0.891	0.568	0	Myeloid cells
PDGFB	0	31.1299	0.892	0.514	0	Myeloid cells
COLEC12	0	30.8794	0.886	0.553	0	Myeloid cells
IRAK3	0	30.5676	0.977	0.818	0	Myeloid cells
CXCL3	0	30.3716	0.853	0.567	0	Myeloid cells
ATF5	0	30.0106	0.863	0.671	0	Myeloid cells
IL1A	0	29.8649	0.87	0.513	0	Myeloid cells
HOMER1	0	29.6217	0.908	0.785	0	Myeloid cells
CD53	0	29.5419	0.998	0.878	0	Myeloid cells
AC135050.3	0	29.2883	0.887	0.675	0	Myeloid cells
MS4A4E	0	29.1166	0.879	0.721	0	Myeloid cells
UBD	0	29.0305	0.82	0.47	0	Myeloid cells
AQP9	0	29.0288	0.878	0.462	0	Myeloid cells
SLC8B1	0	29.0073	0.885	0.562	0	Myeloid cells
LINC02432	0	28.8717	0.822	0.467	0	Myeloid cells
FCGR1A	0	28.513	0.942	0.53	0	Myeloid cells
AC099489.1	0	28.3683	0.88	0.661	0	Myeloid cells
SLC15A3	0	28.2425	0.94	0.534	0	Myeloid cells
ALOX5	0	27.945	0.984	0.62	0	Myeloid cells
KCNIP1	0	27.5992	0.83	0.602	0	Myeloid cells
ANPEP	0	27.2381	0.83	0.446	0	Myeloid cells
STAB1	0	27.0368	0.912	0.615	0	Myeloid cells
ME1	0	26.8953	0.885	0.637	0	Myeloid cells
CD80	0	26.6629	0.835	0.58	0	Myeloid cells
ICAM1	0	26.0125	0.97	0.747	0	Myeloid cells
PRMT9	0	25.6361	0.889	0.841	0	Myeloid cells
ARID5B	0	25.0066	0.971	0.925	0	Myeloid cells
GRASP	0	24.9098	0.856	0.658	0	Myeloid cells
DKK2	0	24.8499	0.845	0.484	0	Myeloid cells
IRF8	0	24.74	0.95	0.671	0	Myeloid cells
LGALS9	0	24.539	0.982	0.661	0	Myeloid cells
RGS1	0	24.4565	0.933	0.907	0	Myeloid cells
SLC7A7	0	24.4431	0.969	0.601	0	Myeloid cells
LAIR1	0	24.3296	0.983	0.67	0	Myeloid cells
CD163L1	0	23.9898	0.866	0.613	0	Myeloid cells
IL3RA	0	23.9462	0.92	0.7	0	Myeloid cells
BNC2	0	23.7517	0.925	0.831	0	Myeloid cells
FGR	0	23.4522	0.944	0.623	0	Myeloid cells
ANKRD22	0	23.3383	0.946	0.496	0	Myeloid cells
KMO	0	23.3294	0.927	0.639	0	Myeloid cells
PLEKHO1	0	23.214	0.977	0.751	0	Myeloid cells
AC074099.1	0	23.1481	0.834	0.643	0	Myeloid cells
TMEM52B	0	22.9133	0.853	0.369	0	Myeloid cells
RBP4	0	22.3014	0.835	0.559	0	Myeloid cells
PILRA	0	21.5627	0.974	0.652	0	Myeloid cells
PLD4	0	21.4279	0.825	0.508	0	Myeloid cells
IL1RAP	0	21.3649	0.93	0.777	0	Myeloid cells
SIRPA	0	21.3591	0.959	0.504	0	Myeloid cells
PLBD1	0	20.971	0.963	0.631	0	Myeloid cells
2022-03-01	0	20.8952	0.964	0.668	0	Myeloid cells
NR1H3	0	20.6494	0.863	0.636	0	Myeloid cells
GPR65	0	20.5241	0.896	0.818	0	Myeloid cells
KBTBD8	0	20.3268	0.846	0.575	0	Myeloid cells
LONRF3	0	20.2546	0.877	0.72	0	Myeloid cells
SLC37A2	0	20.0685	0.874	0.373	0	Myeloid cells
HLA-DMB	0	19.6644	0.981	0.674	0	Myeloid cells
RAB31	0	19.4432	0.996	0.756	0	Myeloid cells
PTAFR	0	19.3751	0.953	0.566	0	Myeloid cells
CSF1R	0	19.2963	0.98	0.571	0	Myeloid cells
STX11	0	19.1207	0.966	0.687	0	Myeloid cells
CLEC5A	0	18.6764	0.795	0.41	0	Myeloid cells
GAB2	0	18.5433	0.982	0.827	0	Myeloid cells
JARID2	0	18.2691	0.969	0.874	0	Myeloid cells
CD84	0	18.0634	0.97	0.642	0	Myeloid cells
SAMHD1	0	17.9557	0.992	0.828	0	Myeloid cells
VMO1	0	17.8216	0.836	0.596	0	Myeloid cells
SRGAP1	0	17.6966	0.963	0.793	0	Myeloid cells
NLRP3	0	17.5736	0.903	0.705	0	Myeloid cells
PHACTR1	0	17.5282	0.974	0.75	0	Myeloid cells
MAP3K8	0	17.2379	0.98	0.831	0	Myeloid cells
EVI2B	0	17.1172	0.965	0.78	0	Myeloid cells
ACTN2	0	17.0665	0.819	0.505	0	Myeloid cells
GIMAP5	0	17.0361	0.925	0.754	0	Myeloid cells
HDAC9	0	16.916	0.904	0.809	0	Myeloid cells
IGSF21	0	16.9045	0.908	0.624	0	Myeloid cells
CIITA	0	16.7132	0.947	0.704	0	Myeloid cells
PCOLCE2	0	16.5535	0.779	0.319	0	Myeloid cells
ARHGAP24	0	16.5493	0.925	0.697	0	Myeloid cells
SORCS1	0	16.3771	0.769	0.401	0	Myeloid cells
IDO2	0	15.9601	0.865	0.527	0	Myeloid cells
OSCAR	0	15.7995	0.873	0.502	0	Myeloid cells
C9	0	15.7643	0.848	0.597	0	Myeloid cells
BTG2	0	15.6153	0.99	0.88	0	Myeloid cells
FPR1	0	15.5252	0.948	0.424	0	Myeloid cells
AL390957.1	0	15.4033	0.851	0.809	0	Myeloid cells
NR4A2	0	15.27	0.978	0.872	0	Myeloid cells
FRMD4A	0	14.9876	0.958	0.815	0	Myeloid cells
DAPP1	0	14.9127	0.891	0.669	0	Myeloid cells
LINC01588	0	14.6038	0.866	0.786	0	Myeloid cells
AC026369.3	0	14.0053	0.757	0.287	0	Myeloid cells
ALOX5AP	0	13.9795	0.967	0.782	0	Myeloid cells
HLA-DOA	0	13.6935	0.936	0.557	0	Myeloid cells
GAS7	0	13.5198	0.922	0.613	0	Myeloid cells
LILRB5	0	12.9628	0.846	0.591	0	Myeloid cells
SIGLEC1	0	12.9573	0.797	0.53	0	Myeloid cells
LINC01374	0	12.6984	0.865	0.621	0	Myeloid cells
CMKLR1	0	12.6788	0.888	0.673	0	Myeloid cells
LILRB2	0	12.2522	0.897	0.507	0	Myeloid cells
AC103591.3	0	11.9315	0.846	0.588	0	Myeloid cells
SMIM25	0	11.808	0.869	0.495	0	Myeloid cells
GPR132	0	11.6513	0.93	0.73	0	Myeloid cells
ZC3H12C	0	11.5891	0.922	0.766	0	Myeloid cells
MPEG1	0	11.1773	0.941	0.453	0	Myeloid cells
RNASE6	0	11.0039	0.925	0.714	0	Myeloid cells
RAB42	0	10.9576	0.786	0.445	0	Myeloid cells
LST1	0	10.9493	0.987	0.685	0	Myeloid cells
COTL1	0	10.4339	0.989	0.756	0	Myeloid cells
CSF3R	0	10.1483	0.914	0.476	0	Myeloid cells
CCDC88A	0	9.53204	0.985	0.77	0	Myeloid cells
MAFB	0	9.35363	0.988	0.507	0	Myeloid cells
LPCAT2	0	9.10057	0.953	0.7	0	Myeloid cells
LY86	0	9.00849	0.962	0.574	0	Myeloid cells
GAS2L3	0	8.91983	0.88	0.49	0	Myeloid cells
ALDH1A2	0	8.88741	0.854	0.602	0	Myeloid cells
CD300A	0	8.0013	0.905	0.523	0	Myeloid cells
CCR1	0	7.97295	0.902	0.495	0	Myeloid cells
LRRC25	0	7.53903	0.964	0.437	0	Myeloid cells
DOCK2	0	7.32023	0.996	0.883	0	Myeloid cells
ENPP2	0	7.16466	0.918	0.476	0	Myeloid cells
INSIG1	0	7.01926	0.863	0.644	0	Myeloid cells
AGPAT4	0	6.38465	0.908	0.837	0	Myeloid cells
ITGAM	0	5.69215	0.943	0.569	0	Myeloid cells
ATP8B41	0	5.08434	0.908	0.766	0	Myeloid cells
SIGLEC10	0	4.93858	0.881	0.674	0	Myeloid cells
S100A41	0	4.90208	0.975	0.841	0	Myeloid cells
GNA15	0	4.67819	0.916	0.725	0	Myeloid cells
LRP1	0	4.31547	0.966	0.678	0	Myeloid cells
LILRB1	0	4.09179	0.901	0.647	0	Myeloid cells
AC005280.2	0	4.0872	0.796	0.54	0	Myeloid cells
CD93	0	3.92989	0.907	0.58	0	Myeloid cells
LILRA5	0	3.6898	0.822	0.508	0	Myeloid cells
IER31	0	3.20811	0.981	0.689	0	Myeloid cells
AC079209.1	0	1.94755	0.862	0.426	0	Myeloid cells
TMEM119	0	1.84073	0.818	0.406	0	Myeloid cells
ADAM281	0	1.56768	0.864	0.728	0	Myeloid cells
MIR181A1HG1	0	1.07204	0.9	0.769	0	Myeloid cells
PREX1	0	0.894133	0.981	0.819	0	Myeloid cells
C1orf1431	0	0.547265	0.782	0.31	0	Myeloid cells
LINC00996	0	0.363623	0.849	0.592	0	Myeloid cells
TFRC1	0	0.260696	0.925	0.715	0	Myeloid cells
SEMA4A	1.08e-307	27.8754	0.905	0.733	2.15e-304	Myeloid cells
OLFML3	1.83e-307	14.6928	0.823	0.545	3.67e-304	Myeloid cells
AC083837.1	7.42e-307	26.2395	0.846	0.795	1.48e-303	Myeloid cells
FPR2	1.69e-302	10.0133	0.734	0.291	3.38e-299	Myeloid cells
CCL23	8.94e-302	18.2423	0.818	0.717	1.79e-298	Myeloid cells
AC020656.1	1.09e-301	12.434	0.753	0.427	2.18e-298	Myeloid cells
CCL20	9.14e-301	98.2506	0.793	0.634	1.83e-297	Myeloid cells
HSD11B1	1.05e-299	72.9807	0.76	0.393	2.1e-296	Myeloid cells
AC073352.2	6.72e-299	6.6921	0.765	0.472	1.34e-295	Myeloid cells
TCHH	1.5e-295	41.1478	0.753	0.4	3e-292	Myeloid cells
LAMP3	6.87e-293	75.2438	0.791	0.564	1.37e-289	Myeloid cells
MCOLN2	2.25e-290	9.71696	0.823	0.748	4.51e-287	Myeloid cells
CLIC2	1.05e-289	28.9719	0.855	0.653	2.1e-286	Myeloid cells
DUSP2	3.73e-289	178.203	0.917	0.839	7.46e-286	Myeloid cells
ITGAD	2.98e-287	5.16843	0.727	0.333	5.95e-284	Myeloid cells
TNFAIP6	5.17e-287	31.4719	0.81	0.613	1.03e-283	Myeloid cells
LTC4S	5.84e-287	0.534043	0.848	0.627	1.17e-283	Myeloid cells
CFP	7.48e-287	10.1341	0.769	0.466	1.5e-283	Myeloid cells
MDM2	4.72e-285	38.6249	0.908	0.792	9.43e-282	Myeloid cells
MACC1	6.86e-281	33.6225	0.842	0.659	1.37e-277	Myeloid cells
NETO2	2.8e-280	34.0524	0.852	0.709	5.61e-277	Myeloid cells
GPR183	1.12e-277	59.0069	0.809	0.628	2.24e-274	Myeloid cells
EGR3	1.56e-277	14.5842	0.853	0.519	3.12e-274	Myeloid cells
CLEC9A	9.95e-275	26.5603	0.765	0.544	1.99e-271	Myeloid cells
CD36	2.41e-273	194.013	0.77	0.454	4.83e-270	Myeloid cells
AREG	1.08e-268	12.5821	0.84	0.753	2.17e-265	Myeloid cells
CREM	2.47e-267	16.8611	0.948	0.922	4.93e-264	Myeloid cells
DNAJA4	3.01e-265	19.3247	0.866	0.701	6.02e-262	Myeloid cells
SLC25A441	5.15e-260	3.4158	0.832	0.551	1.03e-256	Myeloid cells
TAGAP	7.85e-260	19.4785	0.873	0.841	1.57e-256	Myeloid cells
PADI2	4.85e-259	36.972	0.757	0.545	9.7e-256	Myeloid cells
CALCA	4.06e-257	17.1825	0.685	0.3	8.12e-254	Myeloid cells
ARNTL2	4.77e-257	38.8748	0.796	0.647	9.55e-254	Myeloid cells
ACSM3	4.76e-255	55.3646	0.774	0.592	9.52e-252	Myeloid cells
CXCL10	4.91e-252	275.568	0.757	0.589	9.82e-249	Myeloid cells
ARL4C	2.28e-249	91.2978	0.853	0.794	4.56e-246	Myeloid cells
CXorf21	3.04e-248	3.50626	0.77	0.595	6.08e-245	Myeloid cells
LUCAT1	1.92e-247	53.7309	0.807	0.639	3.84e-244	Myeloid cells
ERO1B	4.98e-246	127.825	0.896	0.761	9.95e-243	Myeloid cells
BRCA2	2.42e-245	8.9452	0.791	0.618	4.85e-242	Myeloid cells
HLA-DRB5	8.91e-244	34.0184	0.805	0.399	1.78e-240	Myeloid cells
HCAR2	2.01e-243	9.41494	0.725	0.359	4.02e-240	Myeloid cells
LPL	4.91e-242	83.9376	0.824	0.643	9.82e-239	Myeloid cells
GPR84	9.25e-242	12.4191	0.702	0.309	1.85e-238	Myeloid cells
CSGALNACT1	2.6e-240	7.47513	0.917	0.769	5.2e-237	Myeloid cells
HS3ST1	1.3e-233	29.1164	0.743	0.466	2.59e-230	Myeloid cells
PELI1	3.96e-232	61.3578	0.916	0.895	7.91e-229	Myeloid cells
SAMSN1	4.21e-232	235.167	0.946	0.894	8.42e-229	Myeloid cells
PRDM1	2.87e-231	22.9558	0.93	0.887	5.75e-228	Myeloid cells
ITGA5	1.18e-229	6.8779	0.827	0.644	2.36e-226	Myeloid cells
CCRL2	6.23e-229	17.3169	0.755	0.55	1.25e-225	Myeloid cells
FABP3	2.26e-226	6.63992	0.685	0.268	4.53e-223	Myeloid cells
PTGDS	3e-223	64.6093	0.794	0.605	5.99e-220	Myeloid cells
PLD3	7.91e-223	38.0014	0.966	0.836	1.58e-219	Myeloid cells
SLC7A5	5.11e-221	9.5102	0.907	0.843	1.02e-217	Myeloid cells
LSAMP	4.43e-219	351.045	0.798	0.693	8.86e-216	Myeloid cells
PDE4C	1.11e-218	70.6153	0.836	0.591	2.22e-215	Myeloid cells
ARL5B	2.47e-217	8.43796	0.87	0.75	4.94e-214	Myeloid cells
PPP1R36	9.96e-214	4.92075	0.775	0.561	1.99e-210	Myeloid cells
HCAR3	9.17e-213	25.6121	0.717	0.462	1.83e-209	Myeloid cells
SPP1	8.72e-210	730.274	0.698	0.439	1.74e-206	Myeloid cells
CD1C	1.74e-207	28.7512	0.662	0.212	3.49e-204	Myeloid cells
CLEC10A	4.12e-205	30.948	0.718	0.538	8.24e-202	Myeloid cells
2022-03-03	7.53e-204	0.261395	0.885	0.795	1.51e-200	Myeloid cells
JAML	1.66e-201	23.5355	0.779	0.757	3.33e-198	Myeloid cells
VAV3	8.69e-198	27.6627	0.929	0.822	1.74e-194	Myeloid cells
SH3RF3	5.13e-197	9.83068	0.873	0.802	1.03e-193	Myeloid cells
NRP2	3.09e-196	28.4535	0.902	0.748	6.17e-193	Myeloid cells
FSCN1	5.79e-193	228.252	0.827	0.581	1.16e-189	Myeloid cells
CXCL1	2.94e-191	10.9383	0.73	0.509	5.89e-188	Myeloid cells
TRH	2.63e-190	14.1175	0.589	0.144	5.26e-187	Myeloid cells
SNAI1	4.41e-188	22.4551	0.752	0.518	8.81e-185	Myeloid cells
P3H2	1.57e-187	22.0614	0.804	0.671	3.13e-184	Myeloid cells
FFAR2	1.7e-184	17.3973	0.678	0.373	3.4e-181	Myeloid cells
HES1	3.63e-183	63.1099	0.863	0.599	7.27e-180	Myeloid cells
IFI27	6.07e-183	321.518	0.821	0.709	1.21e-179	Myeloid cells
CYP27B1	8.62e-178	41.7216	0.701	0.554	1.72e-174	Myeloid cells
P2RX1	4.13e-175	13.2517	0.735	0.573	8.27e-172	Myeloid cells
FUCA1	1.09e-171	127.843	0.924	0.737	2.17e-168	Myeloid cells
FAM20A	9.18e-171	63.1483	0.856	0.682	1.84e-167	Myeloid cells
CD48	1.31e-170	24.3941	0.806	0.799	2.62e-167	Myeloid cells
PKIB	4.39e-168	30.593	0.722	0.622	8.78e-165	Myeloid cells
INHBA-AS1	7.15e-168	40.2727	0.699	0.554	1.43e-164	Myeloid cells
CX3CR1	1.94e-167	11.971	0.735	0.723	3.88e-164	Myeloid cells
TIPARP	1.63e-166	6.43621	0.93	0.899	3.26e-163	Myeloid cells
AC008050.1	1.08e-165	3.11541	0.781	0.63	2.16e-162	Myeloid cells
ZFPM2	4.19e-160	31.949	0.541	0.731	8.38e-157	Myeloid cells
CD300LB	1.8e-155	14.3176	0.662	0.387	3.61e-152	Myeloid cells
PHLDB2	7.19e-155	73.9204	0.498	0.721	1.44e-151	Myeloid cells
GCC2-AS1	7.98e-154	29.1148	0.783	0.65	1.6e-150	Myeloid cells
RDH10	1.8e-153	17.3748	0.797	0.554	3.6e-150	Myeloid cells
PLAC8	1.25e-148	63.738	0.724	0.648	2.5e-145	Myeloid cells
CD300E	2.09e-148	44.8694	0.671	0.455	4.18e-145	Myeloid cells
CCSER1	5.17e-147	6.79978	0.788	0.609	1.03e-143	Myeloid cells
LSP1	2.18e-145	38.2895	0.81	0.863	4.36e-142	Myeloid cells
CXCR4	2.1e-140	23.7936	0.945	0.918	4.2e-137	Myeloid cells
RGCC	8.57e-140	75.4414	0.819	0.684	1.71e-136	Myeloid cells
CRADD	3.67e-139	13.2024	0.839	0.842	7.35e-136	Myeloid cells
CD52	3.05e-138	89.1303	0.867	0.869	6.1e-135	Myeloid cells
ETV3	1.67e-135	14.0781	0.768	0.721	3.35e-132	Myeloid cells
ANKRD33B	1.42e-133	107.285	0.783	0.76	2.85e-130	Myeloid cells
COL4A2-AS2	4.32e-133	57.4546	0.614	0.299	8.64e-130	Myeloid cells
ABCA9	4.24e-132	11.954	0.69	0.456	8.49e-129	Myeloid cells
IL6	2.81e-129	0.619359	0.654	0.47	5.63e-126	Myeloid cells
PDK4	1.53e-128	74.7643	0.928	0.828	3.07e-125	Myeloid cells
SDS	2.14e-127	184.521	0.651	0.459	4.28e-124	Myeloid cells
CCL8	3.17e-127	16.0134	0.694	0.596	6.34e-124	Myeloid cells
CTSK	4.93e-126	69.6769	0.755	0.629	9.86e-123	Myeloid cells
GPC4	3.44e-120	12.4325	0.685	0.485	6.88e-117	Myeloid cells
NCAM1	4.94e-119	7.9781	0.768	0.554	9.88e-116	Myeloid cells
SLC7A11	8.63e-110	17.5402	0.665	0.533	1.73e-106	Myeloid cells
GADD45G	3.96e-108	8.71492	0.764	0.587	7.93e-105	Myeloid cells
SELENOP	4.73e-107	281.32	0.834	0.77	9.46e-104	Myeloid cells
AL136962.1	1.8e-104	20.1386	0.696	0.592	3.6e-101	Myeloid cells
IL7R	2.98e-103	44.5184	0.808	0.786	5.96e-100	Myeloid cells
ABCA6	2.66e-102	36.0713	0.704	0.619	5.32e-99	Myeloid cells
IL1RN	9.53e-95	103.275	0.645	0.558	1.91e-91	Myeloid cells
CCDC26	1.55e-93	7.29157	0.674	0.674	3.11e-90	Myeloid cells
VEGFA1	1.05e-88	3.4826	0.756	0.644	2.11e-85	Myeloid cells
BIRC3	3.24e-86	64.1549	0.794	0.766	6.48e-83	Myeloid cells
IQCJ-SCHIP1	5.15e-85	4.45324	0.734	0.688	1.03e-81	Myeloid cells
CHIT1	5.91e-84	232.54	0.603	0.48	1.18e-80	Myeloid cells
LIMCH1	7.43e-81	52.2827	0.574	0.758	1.49e-77	Myeloid cells
IL1R2	8.08e-80	13.6705	0.673	0.697	1.62e-76	Myeloid cells
LINC01852	8.38e-78	6.81748	0.64	0.611	1.68e-74	Myeloid cells
TNFSF14	2.6e-76	29.0106	0.681	0.707	5.2e-73	Myeloid cells
GPR157	6.87e-73	32.0242	0.661	0.618	1.37e-69	Myeloid cells
SPIB	3.28e-66	16.128	0.54	0.295	6.56e-63	Myeloid cells
TNFSF15	3.54e-66	7.5058	0.624	0.482	7.08e-63	Myeloid cells
CALB2	8.06e-66	37.8518	0.587	0.475	1.61e-62	Myeloid cells
FCGR3B	2.25e-63	8.64969	0.243	0.352	4.49e-60	Myeloid cells
CA2	3.56e-61	23.819	0.646	0.545	7.11e-58	Myeloid cells
PHEX	2.36e-53	10.6286	0.763	0.551	4.72e-50	Myeloid cells
XKR4	4.32e-46	28.5661	0.503	0.32	8.64e-43	Myeloid cells
SLCO5A1	2.44e-44	21.1352	0.62	0.536	4.89e-41	Myeloid cells
NEGR1	3.33e-41	15.0826	0.647	0.604	6.66e-38	Myeloid cells
SPTLC3	3.72e-40	16.899	0.815	0.718	7.44e-37	Myeloid cells
LINC02397	2.12e-36	1.15964	0.581	0.428	4.23e-33	Myeloid cells
MATK	8.25e-35	39.2908	0.741	0.843	1.65e-31	Myeloid cells
HAMP	1.44e-33	41.4599	0.294	0.331	2.87e-30	Myeloid cells
AC007319.1	3.17e-33	52.0871	0.577	0.703	6.34e-30	Myeloid cells
NET1	7.17e-32	9.67189	0.785	0.62	1.43e-28	Myeloid cells
AC002070.1	2.04e-31	38.0683	0.738	0.586	4.09e-28	Myeloid cells
FCER1A	2.93e-31	37.6168	0.57	0.586	5.86e-28	Myeloid cells
SCIN	4.97e-29	21.3142	0.572	0.493	9.95e-26	Myeloid cells
HPGD	2.63e-24	29.7507	0.787	0.716	5.27e-21	Myeloid cells
GJB2	2.32e-19	2.55129	0.282	0.39	4.64e-16	Myeloid cells
CCL5	6.05e-19	218.784	0.77	0.882	1.21e-15	Myeloid cells
CCL22	3.38e-15	534.964	0.474	0.311	6.75e-12	Myeloid cells
CCR7	1.23e-14	34.2645	0.548	0.613	2.46e-11	Myeloid cells
CADM1	2.7e-13	50.0058	0.808	0.865	5.4e-10	Myeloid cells
GRID2	3.03e-13	137.82	0.57	0.601	6.06e-10	Myeloid cells
TUBB2B	3.34e-13	31.4994	0.458	0.335	6.67e-10	Myeloid cells
EGOT1	6.39e-10	2.22702	0.529	0.489	1.28e-06	Myeloid cells
PHLDA1	7.12e-08	61.5605	0.667	0.794	0.000142445	Myeloid cells
CRIP1	7.87e-08	11.1691	0.87	0.87	0.000157481	Myeloid cells
PNOC	1.35e-07	2.65161	0.41	0.463	0.000270604	Myeloid cells
ACY3	0.000106155	11.8252	0.455	0.363	0.212311	Myeloid cells
COL22A1	0.00428311	62.768	0.304	0.338	1	Myeloid cells
ARL15	0	522.099	0.977	0.916	0	Endothelial cells
PLPP1	0	370.643	0.933	0.827	0	Endothelial cells
PTPRG	0	266.516	0.97	0.848	0	Endothelial cells
STC1	0	253.264	0.748	0.398	0	Endothelial cells
TRIM5	0	233.242	0.93	0.729	0	Endothelial cells
FLT1	0	232.482	0.896	0.633	0	Endothelial cells
CLDN5	0	221.453	0.82	0.588	0	Endothelial cells
SELE	0	204.217	0.26	0.335	0	Endothelial cells
PCDH17	0	201.846	0.898	0.5	0	Endothelial cells
IGFBP3	0	196.223	0.861	0.469	0	Endothelial cells
GRB10	0	189.067	0.912	0.669	0	Endothelial cells
CHRM3	0	187.233	0.955	0.646	0	Endothelial cells
ROBO2	0	186.407	0.899	0.67	0	Endothelial cells
INSR	0	185.978	0.967	0.769	0	Endothelial cells
SLC9A3R2	0	185.251	0.856	0.606	0	Endothelial cells
ADAMTS6	0	170.105	0.862	0.672	0	Endothelial cells
PLVAP	0	167.605	0.897	0.655	0	Endothelial cells
VWF	0	158.376	0.834	0.47	0	Endothelial cells
A2M	0	151.353	0.953	0.837	0	Endothelial cells
PLCB1	0	142.119	0.974	0.81	0	Endothelial cells
LIFR	0	137.452	0.802	0.547	0	Endothelial cells
SLCO2A1	0	134.807	0.881	0.466	0	Endothelial cells
VEGFC	0	133.881	0.916	0.647	0	Endothelial cells
TMTC1	0	130.714	0.927	0.712	0	Endothelial cells
APP	0	129.271	0.933	0.798	0	Endothelial cells
AQP1	0	119.938	0.825	0.593	0	Endothelial cells
CDH13	0	116.255	0.94	0.681	0	Endothelial cells
NFIB	0	109.695	0.959	0.805	0	Endothelial cells
SPRY1	0	106.186	0.961	0.781	0	Endothelial cells
ADAMTSL1	0	103.654	0.779	0.559	0	Endothelial cells
CALCRL	0	103.065	0.9	0.669	0	Endothelial cells
VWA1	0	102.671	0.842	0.722	0	Endothelial cells
HECW2	0	102.651	0.919	0.697	0	Endothelial cells
PECAM1	0	101.144	0.881	0.663	0	Endothelial cells
PTPRB	0	99.1799	0.903	0.587	0	Endothelial cells
RAMP3	0	97.9369	0.791	0.47	0	Endothelial cells
LDB2	0	96.3325	0.955	0.716	0	Endothelial cells
HSPG2	0	95.4229	0.966	0.742	0	Endothelial cells
CCL14	0	92.9244	0.746	0.552	0	Endothelial cells
TLL1	0	92.2454	0.789	0.549	0	Endothelial cells
COL15A1	0	91.3486	0.857	0.597	0	Endothelial cells
EMCN	0	89.7543	0.846	0.695	0	Endothelial cells
ZNF385D	0	89.0189	0.813	0.591	0	Endothelial cells
KCNN3	0	88.947	0.896	0.573	0	Endothelial cells
TGFBR2	0	86.8004	0.96	0.887	0	Endothelial cells
NAV3	0	85.934	0.928	0.682	0	Endothelial cells
FAM110D	0	85.783	0.749	0.464	0	Endothelial cells
TCF4	0	83.4582	0.953	0.842	0	Endothelial cells
RAMP2	0	82.7885	0.832	0.593	0	Endothelial cells
FAM155A	0	82.1024	0.929	0.797	0	Endothelial cells
CACNA1C	0	77.7756	0.938	0.774	0	Endothelial cells
RASAL2	0	74.8902	0.973	0.844	0	Endothelial cells
JAG1	0	73.8409	0.816	0.635	0	Endothelial cells
SNTG2	0	70.9243	0.882	0.577	0	Endothelial cells
HEG1	0	70.2211	0.887	0.784	0	Endothelial cells
GNG11	0	68.813	0.797	0.66	0	Endothelial cells
COL4A1	0	67.8791	0.959	0.785	0	Endothelial cells
ADGRL2	0	67.229	0.915	0.77	0	Endothelial cells
EGFL7	0	66.9637	0.834	0.638	0	Endothelial cells
EMP1	0	65.8097	0.881	0.701	0	Endothelial cells
ETS2	0	64.8463	0.855	0.71	0	Endothelial cells
TENM2	0	64.6272	0.782	0.465	0	Endothelial cells
ABCB1	0	63.9138	0.953	0.789	0	Endothelial cells
EPAS1	0	63.2495	0.916	0.796	0	Endothelial cells
PIK3R3	0	63.1453	0.965	0.76	0	Endothelial cells
RAPGEF4	0	61.9367	0.925	0.591	0	Endothelial cells
ITGA6	0	60.6564	0.938	0.58	0	Endothelial cells
PREX2	0	60.4749	0.895	0.67	0	Endothelial cells
STOX2	0	60.3469	0.886	0.67	0	Endothelial cells
PDGFD	0	58.5408	0.859	0.71	0	Endothelial cells
ST6GALNAC3	0	57.9908	0.982	0.746	0	Endothelial cells
GALNT18	0	57.2292	0.954	0.746	0	Endothelial cells
RASGRF2	0	56.0232	0.964	0.678	0	Endothelial cells
EDNRB	0	54.9857	0.821	0.691	0	Endothelial cells
PALMD	0	54.8771	0.835	0.532	0	Endothelial cells
ANO2	0	53.0499	0.806	0.535	0	Endothelial cells
CLEC14A	0	52.8578	0.815	0.531	0	Endothelial cells
EFNB2	0	52.3197	0.831	0.602	0	Endothelial cells
TSPAN7	0	51.7727	0.869	0.575	0	Endothelial cells
KDR	0	51.6431	0.756	0.52	0	Endothelial cells
PODXL	0	49.9476	0.89	0.488	0	Endothelial cells
SPARCL1	0	48.9674	0.88	0.747	0	Endothelial cells
DEPTOR	0	46.7563	0.912	0.655	0	Endothelial cells
PIEZO2	0	43.1375	0.918	0.656	0	Endothelial cells
TEK	0	41.3727	0.848	0.571	0	Endothelial cells
SOX18	0	39.7363	0.696	0.479	0	Endothelial cells
TM4SF18	0	39.5351	0.75	0.548	0	Endothelial cells
GIMAP7	0	39.1494	0.833	0.738	0	Endothelial cells
ROBO1	0	38.8861	0.923	0.728	0	Endothelial cells
FAM171A1	0	38.0075	0.904	0.8	0	Endothelial cells
CX3CL1	0	37.8307	0.816	0.607	0	Endothelial cells
SOX17	0	35.573	0.756	0.364	0	Endothelial cells
ADAM15	0	34.6298	0.768	0.655	0	Endothelial cells
NOTCH4	0	33.5692	0.842	0.485	0	Endothelial cells
NPDC1	0	33.5368	0.837	0.78	0	Endothelial cells
GFOD1	0	33.2217	0.97	0.786	0	Endothelial cells
EFNA1	0	32.4648	0.767	0.502	0	Endothelial cells
ENG	0	32.2005	0.88	0.736	0	Endothelial cells
ICAM2	0	32.1873	0.796	0.612	0	Endothelial cells
HEY1	0	32.0922	0.677	0.398	0	Endothelial cells
COL4A2	0	31.4905	0.945	0.798	0	Endothelial cells
CYYR1	0	31.1836	0.889	0.468	0	Endothelial cells
ABCG2	0	31.1663	0.925	0.649	0	Endothelial cells
MECOM	0	30.6186	0.958	0.829	0	Endothelial cells
KCNIP4	0	29.8782	0.755	0.446	0	Endothelial cells
MPPED2	0	29.8645	0.876	0.557	0	Endothelial cells
MMRN1	0	28.4855	0.731	0.422	0	Endothelial cells
FBXL7	0	28.2418	0.959	0.768	0	Endothelial cells
PLA1A	0	28.0045	0.761	0.423	0	Endothelial cells
NUAK1	0	27.1434	0.797	0.566	0	Endothelial cells
FAM167B	0	27.0067	0.792	0.456	0	Endothelial cells
IL33	0	26.8663	0.734	0.556	0	Endothelial cells
ANGPT2	0	26.4181	0.782	0.667	0	Endothelial cells
ADGRG6	0	26.3423	0.769	0.582	0	Endothelial cells
GABRD	0	25.468	0.901	0.578	0	Endothelial cells
DYSF	0	25.2199	0.887	0.626	0	Endothelial cells
CDH5	0	24.9585	0.785	0.35	0	Endothelial cells
CD34	0	24.8757	0.858	0.627	0	Endothelial cells
LINC00639	0	24.6495	0.688	0.274	0	Endothelial cells
TGM2	0	24.218	0.829	0.635	0	Endothelial cells
SHANK3	0	24.1543	0.881	0.539	0	Endothelial cells
CADPS2	0	23.2547	0.965	0.796	0	Endothelial cells
RBP7	0	23.0441	0.746	0.51	0	Endothelial cells
ERG	0	22.9014	0.937	0.73	0	Endothelial cells
RAPGEF1	0	22.7593	0.964	0.902	0	Endothelial cells
RFLNB	0	22.2601	0.878	0.653	0	Endothelial cells
ESM1	0	22.2138	0.813	0.476	0	Endothelial cells
RUNX1T1	0	22.1409	0.847	0.661	0	Endothelial cells
NRP1	0	21.5106	0.888	0.801	0	Endothelial cells
TSHZ2	0	21.5104	0.913	0.833	0	Endothelial cells
ECSCR	0	21.4268	0.809	0.62	0	Endothelial cells
DLL4	0	21.2028	0.774	0.375	0	Endothelial cells
TIE1	0	20.8417	0.772	0.484	0	Endothelial cells
RAI14	0	20.6688	0.92	0.511	0	Endothelial cells
FOLH1	0	19.8389	0.719	0.304	0	Endothelial cells
MMRN2	0	19.7059	0.786	0.489	0	Endothelial cells
JCAD	0	19.6305	0.863	0.599	0	Endothelial cells
NOSTRIN	0	19.5669	0.851	0.568	0	Endothelial cells
ADGRL4	0	19.048	0.867	0.656	0	Endothelial cells
ACE	0	18.7531	0.743	0.523	0	Endothelial cells
ELMO1	0	18.6251	0.974	0.872	0	Endothelial cells
TMEM88	0	18.491	0.732	0.452	0	Endothelial cells
F2RL3	0	18.2991	0.833	0.472	0	Endothelial cells
HYAL2	0	18.0004	0.865	0.619	0	Endothelial cells
RHOJ	0	17.6838	0.871	0.576	0	Endothelial cells
TFPI	0	17.5122	0.792	0.579	0	Endothelial cells
KCNE3	0	17.096	0.868	0.588	0	Endothelial cells
MCF2L	0	16.7747	0.884	0.565	0	Endothelial cells
MYRIP	0	16.7619	0.811	0.577	0	Endothelial cells
COL21A1	0	15.523	0.916	0.647	0	Endothelial cells
ITGA1	0	15.2684	0.912	0.752	0	Endothelial cells
AFAP1L1	0	14.2268	0.856	0.584	0	Endothelial cells
JAM2	0	14.1043	0.738	0.473	0	Endothelial cells
PDE10A	0	14.0374	0.843	0.59	0	Endothelial cells
LOXL2	0	13.0506	0.898	0.672	0	Endothelial cells
TMEM204	0	12.7521	0.885	0.727	0	Endothelial cells
GIMAP4	0	12.5932	0.895	0.745	0	Endothelial cells
BTNL9	0	12.4755	0.833	0.53	0	Endothelial cells
EDIL3	0	12.3749	0.877	0.664	0	Endothelial cells
ITGA8	0	12.0783	0.846	0.607	0	Endothelial cells
PCAT19	0	11.7211	0.761	0.407	0	Endothelial cells
EXOC3L2	0	11.2164	0.758	0.509	0	Endothelial cells
ROBO4	0	11.1849	0.786	0.606	0	Endothelial cells
ADGRF5	0	10.5708	0.859	0.617	0	Endothelial cells
FLRT2	0	10.3645	0.794	0.626	0	Endothelial cells
NOX4	0	9.70568	0.896	0.744	0	Endothelial cells
GJA1	0	9.66881	0.87	0.569	0	Endothelial cells
SAMD5	0	9.57754	0.874	0.521	0	Endothelial cells
FGD5	0	9.51186	0.833	0.531	0	Endothelial cells
GIMAP6	0	9.45026	0.766	0.673	0	Endothelial cells
NOX5	0	9.4197	0.658	0.293	0	Endothelial cells
LIMS2	0	9.36957	0.833	0.605	0	Endothelial cells
TMEM255B	0	9.01693	0.879	0.618	0	Endothelial cells
TSPAN18	0	8.66257	0.739	0.461	0	Endothelial cells
MYCT1	0	8.3018	0.731	0.342	0	Endothelial cells
GIMAP8	0	8.27736	0.773	0.689	0	Endothelial cells
AL583785.1	0	7.82705	0.721	0.491	0	Endothelial cells
JAG2	0	7.37029	0.713	0.51	0	Endothelial cells
ACVRL1	0	7.32902	0.721	0.606	0	Endothelial cells
CLEC3B	0	7.13395	0.739	0.639	0	Endothelial cells
2022-03-31	0	7.08341	0.965	0.774	0	Endothelial cells
STC2	0	6.80024	0.719	0.392	0	Endothelial cells
PREX11	0	6.41156	0.929	0.81	0	Endothelial cells
CHSY3	0	5.29302	0.888	0.744	0	Endothelial cells
PKD1L1	0	5.19753	0.869	0.42	0	Endothelial cells
ZEB1	0	4.27167	0.979	0.89	0	Endothelial cells
AC008050.11	0	4.22939	0.906	0.596	0	Endothelial cells
PLCB4	0	3.78843	0.901	0.605	0	Endothelial cells
ACKR31	0	3.77951	0.905	0.568	0	Endothelial cells
CD931	0	3.41491	0.776	0.566	0	Endothelial cells
IL13RA2	0	2.79237	0.746	0.518	0	Endothelial cells
PKP41	0	2.74346	0.967	0.837	0	Endothelial cells
AC119674.11	0	1.46555	0.923	0.589	0	Endothelial cells
APLN	0	0.573577	0.703	0.4	0	Endothelial cells
ITGA51	0	0.445733	0.842	0.623	0	Endothelial cells
MEIS2	4.42e-295	24.4502	0.748	0.595	8.84e-292	Endothelial cells
IFI44L	5.09e-263	45.6891	0.662	0.496	1.02e-259	Endothelial cells
TNXB	7.99e-257	13.6107	0.707	0.633	1.6e-253	Endothelial cells
XAF1	1.15e-245	54.0877	0.761	0.77	2.31e-242	Endothelial cells
GALNT15	5.78e-241	4.89212	0.653	0.46	1.16e-237	Endothelial cells
NES	6.58e-238	6.51347	0.697	0.628	1.32e-234	Endothelial cells
CA4	3.54e-235	31.4416	0.637	0.398	7.08e-232	Endothelial cells
CASC15	2.29e-222	10.4972	0.905	0.799	4.59e-219	Endothelial cells
GJC1	1.66e-217	5.77836	0.772	0.6	3.32e-214	Endothelial cells
SLC2A3	2.77e-211	35.6899	0.909	0.808	5.53e-208	Endothelial cells
CXCL11	3.26e-206	9.7026	0.639	0.421	6.53e-203	Endothelial cells
LRG1	9.6e-206	15.968	0.381	0.502	1.92e-202	Endothelial cells
ABI3BP	3.18e-200	0.747343	0.719	0.459	6.37e-197	Endothelial cells
SYT1	3.16e-197	17.1239	0.863	0.666	6.33e-194	Endothelial cells
THBD	6.63e-194	109.605	0.664	0.556	1.33e-190	Endothelial cells
FGF18	2.32e-185	0.48149	0.671	0.457	4.63e-182	Endothelial cells
PI16	5.74e-181	8.0872	0.303	0.456	1.15e-177	Endothelial cells
ACKR1	7.5e-177	123.962	0.608	0.392	1.5e-173	Endothelial cells
GJA5	4.56e-176	51.5131	0.63	0.476	9.11e-173	Endothelial cells
APLNR	7.55e-169	87.5591	0.597	0.36	1.51e-165	Endothelial cells
SOX11	4.66e-166	3.56748	0.546	0.265	9.32e-163	Endothelial cells
GBP5	1.09e-148	15.7233	0.685	0.775	2.19e-145	Endothelial cells
SOX7	2.42e-148	12.6269	0.576	0.391	4.84e-145	Endothelial cells
GATA2	1.63e-146	0.978872	0.669	0.604	3.27e-143	Endothelial cells
RAB3C	1.51e-138	20.5068	0.623	0.505	3.03e-135	Endothelial cells
NRN1	3.59e-126	7.17364	0.592	0.547	7.17e-123	Endothelial cells
RSAD2	3.69e-121	25.8831	0.716	0.569	7.39e-118	Endothelial cells
ITIH5	3.78e-121	17.6475	0.714	0.716	7.56e-118	Endothelial cells
FCN3	1.35e-119	99.8035	0.569	0.315	2.7e-116	Endothelial cells
IL32	7.52e-118	4.31976	0.811	0.886	1.5e-114	Endothelial cells
FABP4	2.9e-116	48.8662	0.36	0.51	5.8e-113	Endothelial cells
KCTD12	4.97e-112	20.0048	0.714	0.629	9.93e-109	Endothelial cells
CP	2.69e-110	11.715	0.586	0.433	5.37e-107	Endothelial cells
TCEAL2	2.03e-105	14.212	0.406	0.509	4.05e-102	Endothelial cells
KLF4	5.84e-104	12.1265	0.708	0.582	1.17e-100	Endothelial cells
FAM107A	2.92e-103	28.638	0.738	0.69	5.85e-100	Endothelial cells
TSPAN2	9.38e-98	9.04939	0.461	0.632	1.88e-94	Endothelial cells
PCSK5	1.13e-96	51.1937	0.819	0.65	2.25e-93	Endothelial cells
ADAM23	2.52e-96	6.54265	0.525	0.324	5.03e-93	Endothelial cells
ADAMTS5	6.42e-96	44.2647	0.615	0.566	1.28e-92	Endothelial cells
TMSB15A	9.22e-96	14.8243	0.31	0.33	1.84e-92	Endothelial cells
FBLN2	3.09e-95	33.2739	0.618	0.562	6.17e-92	Endothelial cells
PKHD1L1	7.91e-95	15.8996	0.597	0.451	1.58e-91	Endothelial cells
MT1A	1.85e-90	15.0865	0.459	0.515	3.69e-87	Endothelial cells
CCDC168	2.46e-88	3.88606	0.248	0.304	4.92e-85	Endothelial cells
MX1	1.98e-86	66.2826	0.621	0.536	3.96e-83	Endothelial cells
RND1	1.51e-83	22.1024	0.582	0.442	3.01e-80	Endothelial cells
ALPL	2.84e-83	7.61457	0.55	0.365	5.68e-80	Endothelial cells
ADAMTS1	5.6e-81	100.424	0.615	0.512	1.12e-77	Endothelial cells
DPYSL3	2.36e-80	6.35512	0.828	0.724	4.73e-77	Endothelial cells
SOCS3	1.66e-75	70.3721	0.741	0.741	3.33e-72	Endothelial cells
ADAMTS4	1.56e-68	22.3991	0.585	0.478	3.13e-65	Endothelial cells
AC108134.2	3.75e-65	3.92005	0.384	0.473	7.49e-62	Endothelial cells
IFIT1	3.75e-59	22.5921	0.664	0.596	7.5e-56	Endothelial cells
NRCAM	5.09e-59	3.73909	0.889	0.745	1.02e-55	Endothelial cells
CSF2RB	9.42e-59	22.1732	0.638	0.554	1.88e-55	Endothelial cells
RGS16	3.45e-54	37.8349	0.564	0.647	6.9e-51	Endothelial cells
SLC14A1	1.23e-48	7.56055	0.409	0.509	2.46e-45	Endothelial cells
CXCL12	1.94e-48	59.5292	0.571	0.514	3.88e-45	Endothelial cells
SNAP25	8.11e-48	19.4345	0.519	0.544	1.62e-44	Endothelial cells
LINC009241	5.82e-44	0.531952	0.727	0.582	1.16e-40	Endothelial cells
PTHLH	6.13e-44	22.783	0.325	0.427	1.23e-40	Endothelial cells
SSUH2	1.28e-41	12.4725	0.607	0.652	2.57e-38	Endothelial cells
THSD4	1.02e-40	12.1601	0.895	0.755	2.03e-37	Endothelial cells
C5orf17	1.79e-39	14.0822	0.642	0.671	3.58e-36	Endothelial cells
HSPA1A	2.36e-39	Inf	0.865	0.836	4.72e-36	Endothelial cells
BMX	4.21e-38	1.23747	0.521	0.405	8.43e-35	Endothelial cells
CRTAC1	5.87e-36	19.4506	0.284	0.298	1.17e-32	Endothelial cells
C2CD4B	1.07e-34	46.2295	0.501	0.377	2.15e-31	Endothelial cells
CEP55	1.47e-34	1.88173	0.616	0.525	2.95e-31	Endothelial cells
BEX5	1.15e-31	17.0283	0.494	0.588	2.29e-28	Endothelial cells
OXTR	3.57e-31	0.54647	0.388	0.394	7.13e-28	Endothelial cells
ZNF114	1.93e-30	19.854	0.496	0.331	3.85e-27	Endothelial cells
PLP11	2.27e-30	0.585674	0.255	0.293	4.54e-27	Endothelial cells
NEBL	6.96e-30	80.0418	0.772	0.745	1.39e-26	Endothelial cells
LTBP4	3.14e-27	15.8654	0.717	0.713	6.27e-24	Endothelial cells
GUCY1A1	7.92e-24	16.6001	0.701	0.766	1.58e-20	Endothelial cells
RASSF9	1.01e-21	2.5785	0.385	0.261	2.02e-18	Endothelial cells
CBLN41	5.77e-19	0.266168	0.221	0.303	1.15e-15	Endothelial cells
DNASE1L3	1.35e-18	13.1967	0.52	0.502	2.7e-15	Endothelial cells
PTGIS	1.57e-18	4.89682	0.591	0.695	3.14e-15	Endothelial cells
MAOA	7.12e-18	20.1213	0.804	0.689	1.42e-14	Endothelial cells
EGFLAM	3.44e-14	6.98582	0.702	0.727	6.87e-11	Endothelial cells
NR2F2	1.69e-12	6.10052	0.662	0.68	3.38e-09	Endothelial cells
RSPO3	5.02e-12	5.72449	0.502	0.394	1e-08	Endothelial cells
NPR31	6.66e-11	0.903917	0.446	0.314	1.33e-07	Endothelial cells
PDGFRB1	4.14e-08	2.10812	0.691	0.736	8.27e-05	Endothelial cells
BMP5	1.03e-07	4.64819	0.484	0.419	0.000206465	Endothelial cells
IL1R1	4.5e-07	32.08	0.725	0.724	0.000900702	Endothelial cells
HGF	0.000104549	0.639416	0.559	0.537	0.209099	Endothelial cells
GJA41	0.00013829	1.81409	0.679	0.72	0.27658	Endothelial cells
LHX6	0.00026634	8.82562	0.458	0.371	0.53268	Endothelial cells
IGFBP5	0.000304804	165.598	0.737	0.791	0.609608	Endothelial cells
SEMA3G	0.000867753	23.6617	0.461	0.335	1	Endothelial cells
DERL3	0	329.585	0.792	0.678	0	B cells
AFF3	0	169.4	0.8	0.622	0	B cells
LHFPL2	0	156.387	0.38	0.733	0	B cells
CD79A	0	152.106	0.72	0.412	0	B cells
LY9	0	103.368	0.818	0.606	0	B cells
BANK1	0	94.405	0.905	0.617	0	B cells
RAPGEF5	0	93.3369	0.447	0.791	0	B cells
IFNG-AS1	0	66.894	0.802	0.622	0	B cells
MS4A1	0	59.6626	0.81	0.528	0	B cells
CD69	0	49.6317	0.949	0.888	0	B cells
EGR4	0	47.9057	0.804	0.441	0	B cells
CD83	0	42.3617	0.937	0.741	0	B cells
PRKCB	0	31.8054	0.913	0.816	0	B cells
RASSF6	0	29.0031	0.691	0.351	0	B cells
DNAAF1	0	27.8624	0.767	0.46	0	B cells
PAX5	0	26.038	0.702	0.397	0	B cells
LINC01480	0	24.8379	0.855	0.779	0	B cells
CCL13	0	23.1803	0.13	0.501	0	B cells
ST18	0	14.538	0.772	0.445	0	B cells
LINC009961	0	7.7569	0.83	0.583	0	B cells
LINC023971	0	6.84906	0.721	0.409	0	B cells
POU2AF11	0	1.82443	0.797	0.517	0	B cells
CCSER11	0	1.32502	0.888	0.593	0	B cells
SLAMF7	1.13e-306	17.9282	0.795	0.605	2.27e-303	B cells
COL19A1	1.19e-305	19.6969	0.752	0.628	2.37e-302	B cells
MIR181A1HG2	6.06e-301	2.84461	0.486	0.799	1.21e-297	B cells
HPGDS	2.9e-296	2.02832	0.903	0.753	5.8e-293	B cells
CR1	2.04e-294	11.6282	0.73	0.512	4.09e-291	B cells
ASPM	2.18e-287	14.627	0.197	0.509	4.35e-284	B cells
DTL	5.61e-279	15.7907	0.359	0.675	1.12e-275	B cells
TBC1D4	1.3e-256	78.8893	0.801	0.843	2.61e-253	B cells
POU2F2	1.13e-252	26.5452	0.826	0.624	2.26e-249	B cells
P2RY10	2.74e-248	12.1795	0.893	0.804	5.48e-245	B cells
GPR18	6.62e-243	23.0306	0.28	0.592	1.32e-239	B cells
DOCK21	3.92e-234	0.804568	0.92	0.885	7.83e-231	B cells
KLF2	1.15e-230	167.225	0.863	0.804	2.31e-227	B cells
CDKN1C	2.43e-226	76.7895	0.352	0.651	4.86e-223	B cells
BMP6	1.08e-223	54.0419	0.747	0.489	2.16e-220	B cells
ANLN	2.74e-223	19.9759	0.213	0.502	5.48e-220	B cells
GZMB1	1.37e-219	0.650069	0.928	0.83	2.74e-216	B cells
MZB1	2.96e-215	402.946	0.712	0.632	5.92e-212	B cells
DLGAP11	6.51e-202	2.0849	0.91	0.744	1.3e-198	B cells
DLG2	1.54e-200	35.4983	0.603	0.767	3.08e-197	B cells
ARHGAP15	4.48e-200	32.4623	0.956	0.945	8.96e-197	B cells
TUBA1B	3.77e-196	76.981	0.701	0.912	7.54e-193	B cells
EPHA4	1.11e-194	23.7146	0.77	0.807	2.21e-191	B cells
MYO1E	3.65e-194	25.275	0.642	0.828	7.31e-191	B cells
KIF20A	6.29e-191	1.56575	0.195	0.47	1.26e-187	B cells
TRDC	1.72e-189	17.789	0.72	0.816	3.44e-186	B cells
AC104248.1	1.35e-187	6.21925	0.562	0.332	2.69e-184	B cells
TK1	1.91e-182	8.12949	0.246	0.509	3.82e-179	B cells
ANKRD28	9.11e-181	239.265	0.934	0.899	1.82e-177	B cells
RHOH	1.03e-177	67.8986	0.87	0.867	2.06e-174	B cells
CYTIP	1.06e-172	10.2465	0.891	0.846	2.12e-169	B cells
KLRC2	7.31e-171	15.9369	0.915	0.811	1.46e-167	B cells
AC012236.1	4.09e-169	18.2728	0.63	0.384	8.19e-166	B cells
PBK	2.02e-168	3.89646	0.193	0.441	4.04e-165	B cells
MYBL2	5.89e-168	14.7849	0.65	0.499	1.18e-164	B cells
DHRS9	1.13e-165	15.2277	0.688	0.495	2.27e-162	B cells
GLA	2.19e-165	25.8461	0.89	0.762	4.38e-162	B cells
ADAM12	2.64e-165	18.08	0.79	0.665	5.28e-162	B cells
HIST1H1D	5.33e-164	46.7594	0.776	0.586	1.07e-160	B cells
RASGRP3	3.55e-161	34.2897	0.835	0.731	7.1e-158	B cells
PDE4B	9.99e-161	50.3388	0.913	0.89	2e-157	B cells
TOX	3.56e-160	64.8706	0.906	0.839	7.11e-157	B cells
IKZF11	5.5e-160	4.00908	0.896	0.866	1.1e-156	B cells
CCNB1	3.42e-159	41.6171	0.213	0.484	6.84e-156	B cells
TXNDC5	8.68e-158	116.066	0.775	0.803	1.74e-154	B cells
LAT2	2.39e-149	30.8077	0.801	0.753	4.79e-146	B cells
KIF141	2.69e-147	3.19012	0.557	0.263	5.39e-144	B cells
CD37	1.76e-146	41.3003	0.867	0.839	3.52e-143	B cells
IGHM	3.18e-146	Inf	0.657	0.519	6.35e-143	B cells
CD38	1.01e-142	19.7882	0.671	0.596	2.01e-139	B cells
KLHL6	1.03e-142	184.58	0.76	0.706	2.06e-139	B cells
LILRB11	1.69e-139	1.64914	0.75	0.649	3.37e-136	B cells
FAM184A	7.85e-137	9.22324	0.596	0.73	1.57e-133	B cells
AC079209.11	8.03e-135	6.16472	0.254	0.46	1.61e-131	B cells
LINC00877	9.8e-129	32.014	0.67	0.575	1.96e-125	B cells
GBE1	3.07e-127	83.7394	0.667	0.795	6.15e-124	B cells
HIST1H3G	1.38e-125	7.26225	0.222	0.462	2.75e-122	B cells
MCF2L2	7.53e-124	8.74485	0.767	0.794	1.51e-120	B cells
KIAA1671	3.67e-120	105.017	0.654	0.719	7.34e-117	B cells
LCP1	8.16e-113	119.211	0.915	0.823	1.63e-109	B cells
PPP1R361	6.73e-112	1.58601	0.457	0.58	1.35e-108	B cells
TM4SF1	1.92e-111	29.6094	0.326	0.575	3.83e-108	B cells
NCAPG	9.65e-109	8.61815	0.4	0.542	1.93e-105	B cells
IRF4	2.77e-106	21.9767	0.713	0.634	5.55e-103	B cells
HIST1H2AG	3.21e-106	12.1047	0.706	0.485	6.43e-103	B cells
GNG2	5e-105	36.7174	0.94	0.898	9.99e-102	B cells
SH2B3	5.05e-104	24.4981	0.876	0.725	1.01e-100	B cells
PTPRC	2.58e-103	45.3474	0.944	0.912	5.16e-100	B cells
SDC21	3.13e-103	2.66333	0.71	0.761	6.26e-100	B cells
PTPN221	3.63e-101	3.42047	0.922	0.888	7.26e-98	B cells
CCNA2	1.87e-100	7.82773	0.404	0.577	3.75e-97	B cells
CDKN1A	2.77e-100	846.453	0.872	0.788	5.55e-97	B cells
EYA2	7.01e-98	77.5485	0.199	0.403	1.4e-94	B cells
STMN1	1.61e-97	51.1497	0.498	0.708	3.21e-94	B cells
GLCCI1	1.29e-96	67.6439	0.82	0.912	2.58e-93	B cells
ITM2A	3.79e-95	43.6505	0.589	0.733	7.59e-92	B cells
BACH2	1.55e-94	296.149	0.83	0.848	3.1e-91	B cells
EIF4E	1.93e-93	45.8686	0.686	0.814	3.86e-90	B cells
NEK2	5.75e-91	7.14498	0.304	0.441	1.15e-87	B cells
NEXMIF	1.12e-90	13.6719	0.346	0.531	2.24e-87	B cells
TRIB1	1.56e-90	9.02649	0.874	0.691	3.12e-87	B cells
CD22	6.91e-90	44.4177	0.278	0.415	1.38e-86	B cells
PRC1	8.91e-89	25.2045	0.827	0.62	1.78e-85	B cells
CEP551	2.11e-88	4.07781	0.385	0.55	4.23e-85	B cells
GFPT2	3.02e-87	3.29773	0.585	0.62	6.03e-84	B cells
NUF2	3.5e-84	16.3466	0.317	0.531	7.01e-81	B cells
ANKRD37	3.74e-84	10.22	0.855	0.694	7.47e-81	B cells
PCLAF	1.25e-83	13.3955	0.422	0.558	2.5e-80	B cells
SGPP2	7.46e-83	6.87142	0.625	0.759	1.49e-79	B cells
FKBP11	2.45e-79	108.852	0.684	0.75	4.91e-76	B cells
RUNX3	3.64e-77	72.7843	0.94	0.899	7.28e-74	B cells
STAT4	5.06e-71	26.6186	0.931	0.931	1.01e-67	B cells
MEF2C	3.15e-66	62.6479	0.806	0.81	6.3e-63	B cells
CKAP2L	1.26e-65	4.8063	0.825	0.67	2.51e-62	B cells
HIST1H2AJ	1.11e-60	22.7602	0.384	0.538	2.23e-57	B cells
BCL11A	1.15e-60	61.6227	0.711	0.549	2.29e-57	B cells
KIF15	7.93e-60	7.14879	0.363	0.527	1.59e-56	B cells
IFNG	1.99e-59	20.8472	0.931	0.875	3.98e-56	B cells
FAM107B1	2.41e-57	0.747454	0.844	0.84	4.83e-54	B cells
PLCL11	2.17e-56	1.99859	0.914	0.794	4.34e-53	B cells
ITK1	4.67e-56	2.51724	0.922	0.811	9.35e-53	B cells
CDK1	8.53e-56	9.91226	0.566	0.636	1.71e-52	B cells
DIAPH3	4.66e-55	10.2849	0.474	0.582	9.31e-52	B cells
KIF11	2.25e-52	6.36392	0.458	0.606	4.5e-49	B cells
RHEX	8.19e-52	14.0863	0.85	0.79	1.64e-48	B cells
GPM6A	2.64e-51	11.4595	0.562	0.397	5.28e-48	B cells
KLHL291	4.37e-49	1.37852	0.813	0.684	8.75e-46	B cells
GZMA	1.13e-48	34.2553	0.928	0.862	2.25e-45	B cells
AC106028.4	3.19e-48	52.3966	0.634	0.615	6.37e-45	B cells
PKD1L11	2.92e-47	1.07579	0.33	0.491	5.84e-44	B cells
FAAH2	1.78e-46	95.3518	0.901	0.794	3.57e-43	B cells
RRM2	2.78e-46	38.0939	0.709	0.51	5.56e-43	B cells
HIST1H1C	9.24e-45	45.2519	0.559	0.703	1.85e-41	B cells
UBE2C	1.85e-42	49.6254	0.375	0.463	3.71e-39	B cells
PDE4D	8.85e-41	54.2331	0.914	0.895	1.77e-37	B cells
JSRP1	1.49e-40	50.6002	0.614	0.681	2.97e-37	B cells
BCL11B	1.21e-38	24.306	0.931	0.871	2.42e-35	B cells
GZF1	1.89e-38	12.2995	0.808	0.632	3.77e-35	B cells
MAN1A1	2.72e-38	55.5409	0.85	0.811	5.44e-35	B cells
AC108134.21	2.03e-36	1.58487	0.396	0.468	4.06e-33	B cells
SP140	2.69e-36	30.44	0.8	0.785	5.39e-33	B cells
GNA151	1.05e-35	3.44661	0.816	0.726	2.1e-32	B cells
NTNG1	1.75e-35	65.0859	0.337	0.359	3.49e-32	B cells
CLSPN	3.92e-33	29.2676	0.765	0.58	7.83e-30	B cells
CXorf211	1.26e-32	4.56675	0.644	0.598	2.51e-29	B cells
CHODL	2.73e-32	13.5225	0.648	0.756	5.46e-29	B cells
AL358075.2	8.58e-32	55.9282	0.689	0.485	1.72e-28	B cells
GZMK	1.12e-31	49.6935	0.879	0.745	2.23e-28	B cells
ITGAM1	1.57e-31	0.919255	0.715	0.573	3.13e-28	B cells
RAC2	3.48e-31	17.537	0.83	0.873	6.97e-28	B cells
DEPDC1	1.28e-28	11.7683	0.277	0.321	2.55e-25	B cells
ADAP2	1.89e-28	23.5078	0.592	0.698	3.79e-25	B cells
THSD7B1	3.52e-28	3.32574	0.645	0.613	7.03e-25	B cells
UHRF1	1.13e-24	8.77569	0.776	0.564	2.27e-21	B cells
LINC01572	2.07e-24	26.1102	0.694	0.738	4.15e-21	B cells
C12orf75	1.09e-23	24.8931	0.736	0.775	2.18e-20	B cells
CORO1A	3.32e-23	37.9747	0.882	0.901	6.63e-20	B cells
TROAP	5.95e-23	4.1702	0.611	0.666	1.19e-19	B cells
TRGC2	2.81e-20	7.85678	0.898	0.804	5.62e-17	B cells
APOLD1	5.52e-19	6.91468	0.597	0.657	1.1e-15	B cells
FAM111B1	9.69e-19	3.58557	0.401	0.435	1.94e-15	B cells
HIST1H1B	7.64e-18	59.207	0.665	0.635	1.53e-14	B cells
CDC20	4.21e-17	26.4825	0.592	0.431	8.42e-14	B cells
PNOC1	1.01e-16	4.69928	0.549	0.454	2.02e-13	B cells
GFRA21	1.18e-16	1.40745	0.542	0.555	2.37e-13	B cells
PRRG4	2.06e-16	23.5374	0.624	0.654	4.13e-13	B cells
RGS13	5.12e-15	94.0213	0.51	0.609	1.02e-11	B cells
SHCBP1	5.18e-15	26.7885	0.525	0.646	1.04e-11	B cells
KLRC1	3.93e-14	13.1663	0.863	0.767	7.86e-11	B cells
NUSAP1	4.01e-14	19.5731	0.443	0.577	8.01e-11	B cells
TNFRSF13C	3.64e-13	7.2693	0.414	0.495	7.28e-10	B cells
GTSE1	5.47e-13	6.26862	0.466	0.502	1.09e-09	B cells
HIST1H2AL	3.73e-12	19.7164	0.459	0.461	7.46e-09	B cells
CENPE	7.39e-12	12.6338	0.52	0.587	1.48e-08	B cells
CDCA3	1.21e-11	3.69561	0.412	0.34	2.41e-08	B cells
SDC1	1.47e-11	14.8597	0.512	0.396	2.94e-08	B cells
HJURP	1.5e-11	2.75225	0.3	0.429	2.99e-08	B cells
ESRRG	3.42e-11	11.8152	0.659	0.604	6.83e-08	B cells
AGPAT41	3.52e-11	1.7399	0.92	0.833	7.04e-08	B cells
LINC01483	4.02e-11	23.9392	0.52	0.587	8.05e-08	B cells
CCNB2	5.42e-11	36.8727	0.594	0.606	1.08e-07	B cells
CENPF	6.78e-11	40.0878	0.781	0.621	1.36e-07	B cells
KIFC1	7.3e-11	15.9444	0.558	0.526	1.46e-07	B cells
SLAMF1	3.15e-10	2.87481	0.738	0.794	6.3e-07	B cells
AC023157.3	5.58e-09	17.8614	0.511	0.432	1.12e-05	B cells
HIST1H4C	8.54e-09	610.506	0.91	0.908	1.71e-05	B cells
MME	9.78e-09	27.1279	0.324	0.392	1.96e-05	B cells
AURKB	3.33e-08	26.5622	0.451	0.384	6.66e-05	B cells
HIST1H2AH	3.57e-08	15.2534	0.449	0.439	7.14e-05	B cells
IL6R-AS1	3.61e-08	9.61494	0.362	0.448	7.22e-05	B cells
HSPH1	5.76e-08	480.272	0.727	0.846	0.000115157	B cells
HLA-DMA	4.55e-06	14.0259	0.677	0.789	0.00909115	B cells
PRCP	7.13e-06	59.5449	0.714	0.744	0.0142505	B cells
TOP2A	7.95e-06	68.109	0.522	0.594	0.0158918	B cells
CXCR61	1.11e-05	4.33965	0.924	0.842	0.0222301	B cells
CXCR5	1.61e-05	16.6895	0.425	0.427	0.0321974	B cells
SKAP1	2.79e-05	9.18529	0.835	0.888	0.0557987	B cells
EEPD11	4.43e-05	0.864482	0.648	0.7	0.0885182	B cells
CYTOR	6.57e-05	107.263	0.933	0.937	0.131382	B cells
INSIG11	0.000246253	1.10554	0.688	0.65	0.492505	B cells
LDLRAD4	0.000823029	107.483	0.942	0.927	1	B cells
DUSP4	0.00110575	76.5482	0.784	0.782	1	B cells
BIRC5	0.00112015	23.3472	0.337	0.379	1	B cells
MKI67	0.00124905	32.2133	0.616	0.581	1	B cells
AL136987.1	0.00144277	9.9544	0.703	0.705	1	B cells
PLEKHG1	0.00153085	28.2438	0.838	0.856	1	B cells
PLK1	0.00773445	11.7079	0.595	0.528	1	B cells
TNFRSF1B	0.00908	8.97077	0.926	0.852	1	B cells
COL3A1	0	Inf	0.993	0.761	0	Fibroblast
COL1A1	0	Inf	0.996	0.784	0	Fibroblast
MGP	0	Inf	1	0.881	0	Fibroblast
COL1A2	0	Inf	0.999	0.778	0	Fibroblast
TAGLN	0	Inf	0.997	0.735	0	Fibroblast
IGFBP7	0	Inf	0.997	0.801	0	Fibroblast
MMP11	0	394.316	0.936	0.572	0	Fibroblast
IGFBP2	0	389.044	0.978	0.724	0	Fibroblast
LUM	0	336.644	1	0.725	0	Fibroblast
DCN	0	242.408	0.997	0.75	0	Fibroblast
COL6A1	0	216.019	0.997	0.657	0	Fibroblast
COL6A3	0	197.098	0.997	0.733	0	Fibroblast
LAMA2	0	194.353	1	0.78	0	Fibroblast
BGN	0	191.535	1	0.815	0	Fibroblast
CFH	0	179.476	0.991	0.669	0	Fibroblast
AEBP1	0	149.082	0.987	0.666	0	Fibroblast
CCDC80	0	146.854	0.976	0.723	0	Fibroblast
VCAN	0	139.352	0.96	0.414	0	Fibroblast
ASPN	0	134.021	0.948	0.543	0	Fibroblast
SERPINF1	0	133.751	0.979	0.603	0	Fibroblast
SPARC	0	128.627	0.997	0.825	0	Fibroblast
TPM2	0	116.526	0.996	0.755	0	Fibroblast
ISLR	0	105.593	0.978	0.683	0	Fibroblast
EFEMP1	0	102.107	0.954	0.568	0	Fibroblast
PRELP	0	96.3069	0.94	0.57	0	Fibroblast
LINC01060	0	95.4968	0.931	0.724	0	Fibroblast
C1S	0	91.6097	0.985	0.7	0	Fibroblast
ITGBL1	0	90.1636	0.93	0.486	0	Fibroblast
COL5A1	0	82.2993	0.99	0.564	0	Fibroblast
COL6A2	0	75.6951	1	0.718	0	Fibroblast
NBL1	0	75.2599	0.991	0.673	0	Fibroblast
SERPINE1	0	73.2842	0.979	0.583	0	Fibroblast
NTM	0	72.6489	0.942	0.666	0	Fibroblast
C1R	0	68.909	0.988	0.696	0	Fibroblast
RARRES1	0	67.7974	0.916	0.58	0	Fibroblast
CTHRC1	0	65.3204	0.954	0.599	0	Fibroblast
TNC	0	64.5808	0.949	0.718	0	Fibroblast
MXRA8	0	60.9397	0.988	0.755	0	Fibroblast
MT2A	0	59.4889	0.997	0.849	0	Fibroblast
EPHA3	0	58.81	0.994	0.699	0	Fibroblast
COL5A2	0	56.4212	0.999	0.724	0	Fibroblast
SYNPO2	0	53.7907	0.988	0.628	0	Fibroblast
CCDC102B	0	53.0474	0.982	0.755	0	Fibroblast
THBS2	0	52.0301	0.943	0.667	0	Fibroblast
SUGCT	0	52.0154	0.925	0.671	0	Fibroblast
NNMT	0	51.8731	0.993	0.754	0	Fibroblast
ANTXR1	0	51.3825	0.99	0.751	0	Fibroblast
PDGFRA	0	50.7354	0.982	0.572	0	Fibroblast
LAMP5	0	49.9973	0.981	0.622	0	Fibroblast
PLAC9	0	49.2964	0.988	0.707	0	Fibroblast
CRISPLD2	0	47.2684	0.955	0.55	0	Fibroblast
NR2F1	0	46.9294	0.94	0.603	0	Fibroblast
FSTL1	0	45.1343	0.991	0.668	0	Fibroblast
COL12A1	0	44.5298	0.981	0.512	0	Fibroblast
PRRX1	0	43.509	0.987	0.713	0	Fibroblast
FHL2	0	39.0108	0.99	0.553	0	Fibroblast
CNTN4	0	36.4684	0.967	0.695	0	Fibroblast
FAP	0	36.0495	0.969	0.599	0	Fibroblast
ANO1	0	35.1401	0.979	0.702	0	Fibroblast
SVEP1	0	35.0768	0.933	0.439	0	Fibroblast
LINC01088	0	34.2608	0.966	0.726	0	Fibroblast
LINC01091	0	32.8278	0.955	0.674	0	Fibroblast
THY1	0	30.3728	0.996	0.771	0	Fibroblast
COLEC11	0	30.216	0.952	0.658	0	Fibroblast
DOK6	0	28.3133	0.973	0.736	0	Fibroblast
GGT5	0	27.2074	0.993	0.618	0	Fibroblast
PEAK1	0	27.0579	0.988	0.848	0	Fibroblast
SRPX	0	26.0089	0.955	0.583	0	Fibroblast
IFITM3	0	24.8849	0.997	0.841	0	Fibroblast
BICC1	0	21.1267	0.987	0.677	0	Fibroblast
OLFML2B	0	21.064	0.97	0.739	0	Fibroblast
CYGB	0	19.0285	0.987	0.651	0	Fibroblast
CDH11	0	16.8405	0.979	0.721	0	Fibroblast
LOXL1	0	14.992	0.939	0.629	0	Fibroblast
IGFBP4	0	14.9293	0.99	0.685	0	Fibroblast
HMCN1	0	13.7945	0.963	0.667	0	Fibroblast
SOD3	0	13.338	0.999	0.647	0	Fibroblast
CPXM2	0	13.2863	0.957	0.663	0	Fibroblast
SRPX2	0	13.2102	0.973	0.465	0	Fibroblast
DLC1	0	12.6438	0.994	0.826	0	Fibroblast
SEMA3A	0	11.9116	0.969	0.588	0	Fibroblast
DKK3	0	11.8037	0.987	0.614	0	Fibroblast
FBLN5	0	11.5564	0.924	0.476	0	Fibroblast
PCOLCE	0	11.3	0.997	0.755	0	Fibroblast
DCLK1	0	9.87157	0.934	0.66	0	Fibroblast
FBN1	0	9.19417	0.978	0.714	0	Fibroblast
NRG3	0	8.31573	0.958	0.683	0	Fibroblast
ADAMTS2	0	8.28473	0.966	0.619	0	Fibroblast
LRP11	0	5.70418	0.988	0.682	0	Fibroblast
ITGA11	0	5.45395	0.949	0.672	0	Fibroblast
SGCD1	0	1.94075	0.951	0.657	0	Fibroblast
PDZRN31	0	0.416369	0.957	0.574	0	Fibroblast
PROCR	5.1e-308	13.0861	0.945	0.676	1.02e-304	Fibroblast
NAALADL2	5.28e-308	9.34277	0.981	0.789	1.06e-304	Fibroblast
MAP1B1	1.92e-307	4.95834	0.987	0.732	3.84e-304	Fibroblast
SEMA5A1	2.2e-307	0.711448	0.972	0.768	4.4e-304	Fibroblast
POSTN	1.8e-305	474.312	0.918	0.626	3.6e-302	Fibroblast
MEG8	2.3e-305	54.0648	0.894	0.587	4.61e-302	Fibroblast
NEXN	4.7e-305	10.5108	0.955	0.663	9.4e-302	Fibroblast
COL10A1	8.65e-305	68.2004	0.9	0.556	1.73e-301	Fibroblast
AGT	2.62e-298	9.76139	0.937	0.794	5.24e-295	Fibroblast
PLA2G5	2.26e-296	13.2615	0.91	0.683	4.51e-293	Fibroblast
HTRA1	2.05e-295	44.5594	0.975	0.808	4.09e-292	Fibroblast
C7	8.34e-295	145.726	0.912	0.605	1.67e-291	Fibroblast
RARRES2	1.61e-294	57.4037	0.949	0.695	3.21e-291	Fibroblast
LMCD1	2.53e-292	9.84376	0.939	0.636	5.05e-289	Fibroblast
FRZB	1.9e-290	55.483	0.955	0.553	3.8e-287	Fibroblast
TPM1	5.39e-287	51.7292	0.984	0.821	1.08e-283	Fibroblast
PDGFRB2	1.22e-284	1.88918	0.978	0.724	2.44e-281	Fibroblast
VCAM1	3.46e-284	20.5492	0.907	0.577	6.91e-281	Fibroblast
LTBP2	1.11e-279	10.295	0.946	0.668	2.22e-276	Fibroblast
GFPT21	2.47e-279	5.18806	0.916	0.611	4.93e-276	Fibroblast
ZEB11	1.22e-277	3.91411	0.988	0.9	2.44e-274	Fibroblast
SEZ6L	9.4e-274	4.38656	0.84	0.365	1.88e-270	Fibroblast
GSN	2.39e-271	190.632	0.972	0.848	4.78e-268	Fibroblast
PDLIM3	1.4e-267	17.6564	0.904	0.553	2.81e-264	Fibroblast
LINC02147	8.65e-264	59.175	0.9	0.69	1.73e-260	Fibroblast
COL11A1	2.14e-259	102.26	0.852	0.482	4.28e-256	Fibroblast
AKAP12	6.67e-259	101.895	0.921	0.584	1.33e-255	Fibroblast
AC108734.41	2.82e-253	1.9067	0.815	0.282	5.64e-250	Fibroblast
SERPINE2	4.08e-253	87.0619	0.89	0.596	8.16e-250	Fibroblast
ACTA2	3.56e-252	28.5002	0.969	0.751	7.12e-249	Fibroblast
SFRP2	1.4e-250	Inf	0.867	0.624	2.81e-247	Fibroblast
FBLN1	3.22e-250	117.318	0.884	0.566	6.45e-247	Fibroblast
ID3	2.23e-249	40.7468	0.951	0.655	4.46e-246	Fibroblast
LAMA41	2.85e-248	1.10035	0.958	0.639	5.7e-245	Fibroblast
F2R	4.14e-246	35.6671	0.899	0.731	8.29e-243	Fibroblast
PALLD	7.16e-245	8.09576	0.982	0.82	1.43e-241	Fibroblast
GEM	1.38e-238	20.4125	0.912	0.658	2.76e-235	Fibroblast
COL14A1	2.41e-238	27.6692	0.949	0.798	4.82e-235	Fibroblast
ABI3BP1	1.36e-236	7.43812	0.864	0.484	2.72e-233	Fibroblast
PCDH71	8.21e-235	0.376245	0.963	0.722	1.64e-231	Fibroblast
FILIP1	5.49e-234	14.0864	0.972	0.665	1.1e-230	Fibroblast
ABCC9	7.28e-234	8.5292	0.906	0.594	1.46e-230	Fibroblast
ENPEP1	5.85e-233	3.95952	0.921	0.727	1.17e-229	Fibroblast
PODN	4.66e-226	9.50333	0.851	0.574	9.32e-223	Fibroblast
SFRP1	2.53e-224	28.7453	0.837	0.491	5.07e-221	Fibroblast
SPON2	2.82e-218	12.7836	0.89	0.769	5.64e-215	Fibroblast
LXN	8.82e-218	49.2005	0.882	0.72	1.76e-214	Fibroblast
SEMA3C	5.66e-214	47.9135	0.846	0.497	1.13e-210	Fibroblast
MT1M1	2.49e-204	1.1015	0.9	0.595	4.98e-201	Fibroblast
SAA1	2.25e-203	103.295	0.743	0.345	4.5e-200	Fibroblast
SFRP4	3.55e-203	281.183	0.83	0.504	7.1e-200	Fibroblast
CPXM1	4.75e-203	10.9899	0.813	0.42	9.5e-200	Fibroblast
MXRA5	2.85e-201	60.8715	0.873	0.675	5.71e-198	Fibroblast
VGLL3	4.5e-201	11.793	0.819	0.372	8.99e-198	Fibroblast
IQCJ-SCHIP11	4.55e-189	5.56639	0.894	0.685	9.09e-186	Fibroblast
IFIT3	1.36e-187	13.6601	0.899	0.652	2.73e-184	Fibroblast
STEAP1	9.54e-186	10.1986	0.799	0.42	1.91e-182	Fibroblast
FMO3	5.4e-185	14.5301	0.801	0.529	1.08e-181	Fibroblast
PTN	6.84e-185	71.7281	0.845	0.637	1.37e-181	Fibroblast
THBS1	3.08e-182	63.8847	0.852	0.57	6.16e-179	Fibroblast
PRSS35	9.34e-181	6.53093	0.787	0.496	1.87e-177	Fibroblast
FMO2	4.86e-178	34.4093	0.8	0.456	9.73e-175	Fibroblast
NTN4	6.24e-177	39.1471	0.861	0.686	1.25e-173	Fibroblast
KCNE4	3.87e-176	13.6617	0.87	0.64	7.74e-173	Fibroblast
ELN	1.28e-174	39.485	0.836	0.595	2.55e-171	Fibroblast
GREM1	1.48e-171	43.6551	0.745	0.205	2.96e-168	Fibroblast
GPC6	2.54e-171	15.558	0.872	0.585	5.08e-168	Fibroblast
FIBIN	7.32e-168	8.36383	0.772	0.418	1.46e-164	Fibroblast
PTGIS1	2.25e-166	3.27068	0.812	0.679	4.51e-163	Fibroblast
FGF7	2.34e-165	14.116	0.801	0.538	4.68e-162	Fibroblast
HTRA3	6.72e-165	48.7096	0.788	0.493	1.34e-161	Fibroblast
ABCA8	1.01e-158	13.8557	0.813	0.48	2.02e-155	Fibroblast
CADPS	5.05e-158	13.6566	0.822	0.653	1.01e-154	Fibroblast
COMP	8.01e-157	279.516	0.776	0.529	1.6e-153	Fibroblast
C11orf96	3.97e-153	43.8118	0.848	0.623	7.95e-150	Fibroblast
TMEM1191	1.28e-149	7.52934	0.767	0.414	2.55e-146	Fibroblast
LINC009242	3.33e-146	3.62293	0.815	0.596	6.66e-143	Fibroblast
GALNT51	3.79e-144	1.26612	0.751	0.342	7.59e-141	Fibroblast
HAS2	1.24e-141	10.0965	0.763	0.445	2.47e-138	Fibroblast
CYP26B11	5.2e-140	3.47176	0.748	0.368	1.04e-136	Fibroblast
SPOCD1	6.1e-140	0.739102	0.791	0.505	1.22e-136	Fibroblast
LINC01705	7.53e-140	21.3532	0.736	0.468	1.51e-136	Fibroblast
MEG3	1.91e-139	58.4407	0.754	0.387	3.81e-136	Fibroblast
GUCY1A21	1.4e-137	1.17098	0.845	0.62	2.8e-134	Fibroblast
GAS1	1.28e-129	17.5191	0.754	0.524	2.57e-126	Fibroblast
LUZP2	8.75e-128	0.708085	0.169	0.433	1.75e-124	Fibroblast
CCL26	6.75e-119	105.805	0.77	0.631	1.35e-115	Fibroblast
SPOCK1	1.11e-116	9.5746	0.848	0.717	2.22e-113	Fibroblast
SLC1A2	6.87e-110	32.2924	0.713	0.416	1.37e-106	Fibroblast
THSD7B2	5.02e-108	3.24218	0.779	0.612	1e-104	Fibroblast
GPC3	1.23e-105	8.84071	0.715	0.477	2.47e-102	Fibroblast
HGF1	7.53e-105	7.33661	0.746	0.535	1.51e-101	Fibroblast
MFAP4	1.32e-100	14.2115	0.737	0.569	2.64e-97	Fibroblast
SCG2	6.18e-92	6.21702	0.666	0.3	1.24e-88	Fibroblast
LINC01235	2.93e-91	13.4504	0.767	0.454	5.87e-88	Fibroblast
RSPO31	8.34e-86	2.35227	0.693	0.402	1.67e-82	Fibroblast
IL61	9.38e-83	8.02902	0.233	0.483	1.88e-79	Fibroblast
CGNL1	3.32e-81	7.79903	0.767	0.507	6.64e-78	Fibroblast
ADAMTSL3	1.67e-79	8.61962	0.727	0.547	3.33e-76	Fibroblast
[truncated: 40 more rows]
