# Supplementary material for: Single-Cell Transcriptome Analysis Reveals Inter-Tumor Heterogeneity in Bilateral Papillary Thyroid Carcinoma
Source: Front Immunol. 2022 Apr 20;13:840811. doi: 10.3389/fimmu.2022.840811 (PMC9065345; doi:10.3389/fimmu.2022.840811)
Supplement: Supplementary file 3 [file Table_2.xlsx]

## Sheet: Follicularcells_DEGs_TumorvsNon
	p_val	avg_log2FC	pct.1	pct.2	p_val_adj
HBA2	4.58e-175	#NAME?	0.707	0.277	9.16e-172
HBB	2.22e-144	#NAME?	0.498	0.29	4.43e-141
TFF3	2.59e-43	#NAME?	0.625	0.42	5.18e-40
ANXA1	8.74e-13	#NAME?	0.886	0.949	1.75e-09
IGHA1	2.16e-188	Inf	0.894	0.997	4.33e-185
CHI3L1	1.95e-129	Inf	0.621	0.963	3.9e-126
IGHG4	1.12e-101	Inf	0.834	0.989	2.24e-98
SLPI	1.87e-27	Inf	0.488	0.626	3.74e-24
TIMP1	5.71e-26	Inf	0.97	1	1.14e-22
CLU	2.35e-19	Inf	0.939	0.99	4.71e-16
NEAT1	1.15e-12	Inf	0.941	1	2.31e-09
CST6	6.07e-06	Inf	0.66	0.736	0.0121459
FN1	0.00171969	Inf	0.934	1	1
TG	0.356661	Inf	0.918	0.982	1
S100A2	0.594911	Inf	0.446	0.497	1
IGHM	7.35e-226	824.92	0.621	0.91	1.47e-222
LGALS3	0.864945	751.257	0.754	0.89	1
CXCL2	0.00282953	731.059	0.481	0.633	1
CXCL14	0.0172304	718.777	0.91	0.996	1
LCN2	5.31e-37	691.416	0.408	0.654	1.06e-33
SERPINA1	3.54e-19	570.043	0.972	1	7.08e-16
CLDN4	2.13e-05	567.331	0.825	0.938	0.0425334
APOE	6.32e-06	552.472	0.929	1	0.0126372
RAB7A	2.84e-08	547.479	0.817	0.999	5.69e-05
PLAT	0.0299356	546.358	0.562	0.648	1
HSPA1A	0.290256	519.44	0.766	0.824	1
NPC2	6.15e-18	430.855	0.943	1	1.23e-14
DST	0.800459	425.581	0.864	0.954	1
HSPA6	0.191422	423.716	0.592	0.683	1
ECM1	3.43e-92	422.565	0.5	0.911	6.87e-89
CTSB	0.00128559	411.003	0.887	0.993	1
KRT17	2.16e-07	396.59	0.299	0.388	0.000431093
KRT18	0.0488512	394.069	0.859	0.907	1
IGFBP6	0.00312342	388.667	0.848	0.938	1
CAMK2N1	1.97e-23	386.659	0.982	1	3.95e-20
CXCL10	6.56e-63	384.504	0.628	0.944	1.31e-59
S100A4	1.78e-49	383.366	0.621	0.954	3.56e-46
AREG	3.39e-14	381.177	0.646	0.842	6.78e-11
TACSTD2	0.905503	364.704	0.829	0.964	1
HSPH1	0.022034	350.216	0.8	0.869	1
MT2A	4.25e-13	341.252	0.775	0.756	8.5e-10
S100A1	0.202923	339.441	0.803	0.891	1
GDF15	2.48e-08	338.986	0.583	0.821	4.97e-05
RRAD	5.15e-40	333.026	0.398	0.647	1.03e-36
CD74	3.2e-06	328.117	0.977	0.996	0.00639882
APOC1	0.0788487	326.887	0.888	0.987	1
G0S2	0.0278633	318.486	0.765	0.933	1
IGFBP5	0.932581	307.127	0.851	0.985	1
HSPD1	0.0119588	306.271	0.862	0.93	1
SFTPB	1.39e-54	296.342	0.682	0.965	2.77e-51
CD55	0.00109969	296.228	0.765	0.989	1
CTSC	2.59e-22	291.141	0.69	0.996	5.18e-19
CRIP1	8.51e-07	286.466	0.784	0.806	0.00170256
DUSP6	5.48e-14	272.998	0.712	0.995	1.1e-10
TSHR	2.23e-06	269.548	0.933	0.998	0.00445821
KIAA1217	1.4e-17	269.335	0.938	0.999	2.8e-14
LGALS1	0.476055	268.793	0.898	0.998	1
UNC5C	6.5e-12	265.986	0.937	1	1.3e-08
CXCL8	2.25e-21	264.674	0.313	0.436	4.5e-18
MGAT4C	8.68e-07	263.482	0.919	1	0.00173681
PLAU	5.3e-19	259.028	0.727	0.911	1.06e-15
TIMP3	9.53e-05	253.623	0.685	0.796	0.190559
PCSK2	0.189197	252.815	0.925	1	1
IER3	0.000451911	252.638	0.619	0.774	0.903822
LYZ	5.69e-65	244.924	0.784	0.957	1.14e-61
CITED1	2.13e-12	240.523	0.703	0.977	4.26e-09
UPK3BL1	0.0181661	238.01	0.718	0.883	1
ISG15	5.43e-06	237.666	0.507	0.574	0.0108501
S100A11	3.8e-09	230.027	0.94	0.999	7.6e-06
HLA-DRA	0.194272	229.745	0.935	0.974	1
WFDC2	3.14e-22	226.061	0.944	0.934	6.29e-19
MGP	2.96e-16	225.425	0.927	0.925	5.91e-13
KCNQ3	0.728777	224.675	0.89	0.987	1
CXCL9	1.49e-26	221.787	0.513	0.726	2.98e-23
UACA	1.17e-25	221.752	0.608	0.844	2.35e-22
AL034417.2	6.04e-104	221.102	0.395	0.672	1.21e-100
HLA-DPB1	0.048149	220.189	0.939	0.996	1
S100A9	0.709572	216.423	0.612	0.672	1
ATF3	0.0599818	215.383	0.724	0.839	1
KRT8	0.0121441	213.735	0.821	0.853	1
HMGA2	7.56e-13	212.545	0.946	1	1.51e-09
DTNA	1.65e-08	210.533	0.875	0.96	3.3e-05
FSTL4	0.150802	209.846	0.924	1	1
DUSP1	0.43598	209.052	0.741	0.844	1
PRSS23	0.308632	207.898	0.834	0.996	1
ADIRF	0.190265	206.717	0.539	0.533	1
FRMD5	1.02e-115	206.285	0.644	0.981	2.03e-112
NCOA7	0.00503537	204.853	0.823	0.976	1
JCHAIN	1.67e-205	203.945	0.693	0.96	3.34e-202
RCAN3	2.39e-34	202.729	0.678	0.907	4.78e-31
HLA-DPA1	0.235413	202.635	0.941	0.999	1
CRYAB	3.91e-06	201.051	0.345	0.362	0.00782678
ADAMTS9	9.73e-08	197.318	0.933	1	0.000194572
BAG3	0.0180017	195.753	0.619	0.72	1
TCIM	3.05e-56	195.438	0.736	0.932	6.1e-53
CALCB	1.06e-05	193.348	0.407	0.399	0.0212491
IFI6	3.66e-07	190.901	0.744	0.822	0.000732281
AC011476.3	8.21e-189	187.467	0.363	0.807	1.64e-185
COL8A1	3.77e-13	186.117	0.921	0.999	7.54e-10
KAZN	0.00212214	183.725	0.867	0.824	1
MDK	1.06e-07	182.427	0.909	0.999	0.000211361
IGFBP7	0.000144432	179.415	0.738	0.696	0.288865
CHGB	5.3e-85	178.476	0.479	0.73	1.06e-81
FRMD3	6.44e-05	177.428	0.9	0.938	0.128879
TNNC1	7.22e-24	173.724	0.366	0.257	1.44e-20
RASEF	0.000659939	173.008	0.847	0.952	1
IGFN1	0.405661	171.876	0.31	0.326	1
PTTG1	0.0194576	170.152	0.673	0.803	1
CTSH	1.22e-07	166.958	0.888	0.971	0.000244964
NMU	5.84e-94	166.843	0.381	0.653	1.17e-90
S100A13	4.38e-13	164.72	0.929	0.9	8.76e-10
APLP2	9.71e-15	162.554	0.93	0.997	1.94e-11
KRT13	3.55e-175	162.508	0.214	0.486	7.09e-172
FGFBP1	2.7e-28	162.409	0.558	0.423	5.41e-25
ELF3	0.0341825	160.873	0.613	0.732	1
CXCL3	1.38e-13	159.369	0.626	0.811	2.76e-10
TENT5A	0.0133408	158.662	0.639	0.806	1
TGFBI	3.08e-05	158.548	0.894	0.995	0.0615706
CKS2	0.0179105	158.246	0.598	0.723	1
CREB5	1.03e-28	157.54	0.676	0.9	2.05e-25
NEDD4L	0.000384046	154.251	0.825	0.987	0.768091
NFKBIA	0.97162	152.56	0.776	0.847	1
LMO7	1.72e-09	151.288	0.89	0.984	3.44e-06
CYP1B1	4.68e-07	149.85	0.827	0.999	0.000936413
KRT19	0.0203325	147.623	0.819	0.999	1
HOPX	0.00749334	146.036	0.733	0.714	1
LINC01170	0.952723	144.92	0.897	1	1
CCND1	1.38e-06	144.872	0.878	0.949	0.00275994
PHLDB2	2.44e-08	143.276	0.753	0.829	4.88e-05
CCDC80	6.2e-06	142.765	0.847	0.905	0.0123994
SLC7A8	0.080435	142.404	0.651	0.738	1
DSP	0.000514614	141.931	0.781	0.881	1
TNFAIP3	6.4e-39	138.708	0.841	0.963	1.28e-35
LDLR	3.58e-25	138.546	0.529	0.761	7.16e-22
CRABP2	6.3e-09	137.91	0.707	0.967	1.26e-05
UPP1	1.6e-19	137.025	0.622	0.968	3.2e-16
POSTN	2.44e-102	133.485	0.769	0.883	4.88e-99
GADD45A	1.88e-07	133.311	0.629	0.814	0.000376266
TSC22D1	1.33e-12	132.002	0.958	1	2.65e-09
NXN	7.75e-08	130.921	0.751	0.958	0.000155093
SCRN3	5.61e-06	130.782	0.64	0.656	0.0112221
MACROD2	1.11e-06	130.78	0.737	0.899	0.00221407
APOBEC3A	3.12e-42	130.423	0.461	0.665	6.24e-39
HES1	0.0540881	130.422	0.532	0.605	1
TPO	1.21e-22	128.666	0.673	0.502	2.41e-19
ITGA2	0.299852	128.485	0.89	1	1
CAV1	8.71e-09	127.982	0.667	0.609	1.74e-05
SDK1	1.93e-16	127.705	0.984	1	3.86e-13
CDH4	0.00652911	127.65	0.894	0.976	1
AL590705.1	1.06e-18	127.077	0.537	0.711	2.13e-15
CNKSR3	2.87e-07	126.691	0.634	0.78	0.000574303
OCIAD2	1.85e-06	126.036	0.884	0.995	0.00369516
MIR99AHG	1.3e-08	125.383	0.913	0.993	2.59e-05
CMYA5	0.00487347	124.803	0.732	0.945	1
ARMCX3	0.000133275	124.705	0.898	0.945	0.266549
ESR1	5.12e-25	124.341	0.676	0.937	1.02e-21
SNX27	0.816653	123.761	0.703	0.858	1
RRP12	1.89e-52	122.067	0.719	0.993	3.77e-49
PDZRN4	5.64e-05	122.026	0.923	1	0.112823
HDAC9	6.11e-34	121.956	0.729	1	1.22e-30
TM4SF4	1.14e-88	120.705	0.588	0.945	2.29e-85
LRRK2	2.89e-06	119.753	0.925	0.999	0.00578182
PTGS2	1.07e-55	119.366	0.501	0.813	2.14e-52
SYT1	0.000734183	119.181	0.787	0.886	1
NMB	8.22e-05	118.792	0.885	0.994	0.164323
SLC20A2	9.82e-06	118.599	0.87	0.997	0.0196463
AMPD3	7.69e-56	118.546	0.438	0.7	1.54e-52
ERBB4	2.48e-08	118.46	0.866	0.881	4.96e-05
GSN	0.000605123	118.358	0.898	0.973	1
CRLF1	0.576264	118.296	0.903	1	1
XPR1	4.98e-08	118.189	0.952	1	9.95e-05
PDE1A	3.29e-18	117.829	0.93	0.995	6.59e-15
PLAUR	4.81e-26	117.61	0.767	0.977	9.62e-23
SLC35F3	0.378753	116.848	0.839	0.966	1
ANK3	2.28e-17	116.826	0.934	1	4.56e-14
CXCL1	6.68e-12	116.768	0.543	0.652	1.34e-08
PSD3	2.44e-21	115.524	0.926	1	4.88e-18
TM4SF1	2.48e-46	115.157	0.507	0.854	4.96e-43
WARS	0.00361894	114.682	0.919	0.998	1
SOX4	1.37e-09	114.671	0.813	0.914	2.74e-06
DNAJB4	0.00725256	113.4	0.597	0.677	1
GBP4	5.05e-14	113.148	0.864	0.965	1.01e-10
SAMD4A	0.105934	113.143	0.888	0.976	1
HLA-DRB1	0.117049	112.677	0.828	0.866	1
ZCCHC12	1.66e-06	112.253	0.756	0.936	0.00332043
MAL	1.32e-15	111.898	0.523	0.691	2.64e-12
PDE4D	1.88e-56	110.663	0.926	0.998	3.76e-53
LRRC23	7.84e-20	109.522	0.632	0.924	1.57e-16
ZNF804A	8.31e-141	109.051	0.384	0.732	1.66e-137
PRICKLE1	4.35e-06	108.482	0.881	0.991	0.00869408
EREG	3.9e-59	107.708	0.582	0.885	7.8e-56
THSD7A	3.53e-39	107.702	0.754	0.624	7.07e-36
NAV2	7.36e-13	106.78	0.951	1	1.47e-09
TMEM163	2.19e-05	106.274	0.882	1	0.0437296
TAF4B	6.64e-33	106.13	0.478	0.698	1.33e-29
JARID2	9.76e-45	105.967	0.78	0.998	1.95e-41
MROH8	3.02e-06	105.07	0.72	0.813	0.00603653
GLIS3	1.65e-08	104.3	0.878	0.97	3.3e-05
RSAD2	1.01e-76	104.093	0.54	0.875	2.02e-73
F5	5.98e-53	103.227	0.8	0.949	1.2e-49
SEMA4A	2.92e-21	103.08	0.707	0.993	5.84e-18
MEGF9	0.954041	101.741	0.848	0.999	1
ANGPTL4	0.412528	101.547	0.677	0.824	1
KRT7	5.16e-10	101.032	0.806	0.766	1.03e-06
EPB41L5	0.410604	99.8135	0.854	0.999	1
KLF5	0.00301705	99.7211	0.771	0.956	1
PMAIP1	2.26e-10	99.4244	0.696	0.888	4.51e-07
CDH6	2.19e-74	99.2361	0.48	0.798	4.38e-71
RAB11FIP1	0.0409059	98.7647	0.841	0.995	1
RBFOX1	8.1e-16	98.7361	0.622	0.725	1.62e-12
ZNF804B	9.05e-26	98.6454	0.548	0.45	1.81e-22
PELI1	1.84e-05	98.0223	0.901	0.999	0.036731
DCBLD2	0.0238332	97.5973	0.808	0.885	1
IL32	7.25e-44	96.9894	0.851	0.963	1.45e-40
MECOM	1.49e-09	96.8448	0.948	1	2.97e-06
S100A10	6e-14	96.289	0.672	0.896	1.2e-10
TCERG1L	0.00118783	96.1619	0.847	0.842	1
KCNQ5	6.63e-83	95.7242	0.468	0.836	1.33e-79
FOS	0.604807	93.7265	0.746	0.861	1
PSAP	8.22e-11	92.411	0.915	0.997	1.64e-07
RND3	1.31e-12	92.1295	0.439	0.611	2.63e-09
GLCCI1	0.158386	91.7181	0.927	1	1
ADGRB3	3.01e-63	91.3671	0.59	0.937	6.02e-60
ERRFI1	0.112155	91.2733	0.754	0.972	1
DDIT3	2.39e-07	91.1872	0.64	0.82	0.000477353
TFRC	1.84e-09	91.1359	0.58	0.767	3.68e-06
SPOCK2	2.44e-81	90.9001	0.679	0.986	4.88e-78
IGFBP4	0.00890108	90.896	0.547	0.633	1
MAFB	0.0705684	89.7662	0.476	0.509	1
FAM3C	0.00028921	89.283	0.843	0.977	0.57842
INMT	2.41e-05	89.0254	0.797	0.979	0.0482953
ITGA9	7.23e-10	88.5745	0.903	0.979	1.45e-06
WWTR1	0.0118938	87.9181	0.731	0.762	1
SLC34A2	4.15e-12	87.8999	0.664	0.942	8.3e-09
EGR1	0.00325939	87.6601	0.676	0.793	1
MFGE8	2.9e-13	87.05	0.905	0.998	5.8e-10
PEG10	1.3e-11	86.9934	0.373	0.483	2.59e-08
NCEH1	2.14e-31	86.8597	0.617	0.913	4.28e-28
SLA	0.00323039	86.718	0.835	0.836	1
MUC4	2.34e-92	86.6416	0.413	0.603	4.68e-89
CCL4L2	3.76e-95	86.4552	0.925	0.997	7.52e-92
PDK4	1.25e-10	86.0589	0.899	1	2.5e-07
C15orf48	0.0117926	85.3318	0.468	0.566	1
ITGB6	2.73e-21	85.1558	0.696	0.671	5.46e-18
ADAMTS1	3.1e-06	85.0769	0.43	0.526	0.00620867
GABRB2	1.91e-07	85.0637	0.885	1	0.000381541
BIRC3	7.31e-21	84.6298	0.874	0.991	1.46e-17
SLC5A3	1.94e-07	83.4668	0.814	0.901	0.000387281
MDM2	0.111683	83.3574	0.804	0.984	1
HP	1.92e-44	83.3002	0.601	0.77	3.84e-41
NFATC2	1.34e-08	82.8857	0.852	0.96	2.68e-05
DOCK4	4.24e-104	82.7153	0.623	0.961	8.48e-101
PTPRG	1.8e-05	81.879	0.917	0.999	0.0359592
SHROOM4	1.84e-08	81.5707	0.894	0.9	3.68e-05
IL1RL1	0.541849	81.4326	0.495	0.551	1
PCDH9	3.88e-14	81.1711	0.567	0.852	7.77e-11
ADM	4.47e-22	80.9004	0.352	0.448	8.94e-19
HBEGF	0.0937999	80.7624	0.568	0.632	1
TNC	5.4e-51	80.2705	0.744	0.985	1.08e-47
PLIN2	2.34e-09	80.2584	0.623	0.854	4.68e-06
SLIT2	0.286915	78.6518	0.868	1	1
DPP6	7.95e-91	78.3875	0.722	0.406	1.59e-87
HLA-DRB5	0.356727	78.2703	0.463	0.476	1
CCL20	5.26e-29	77.8212	0.794	0.922	1.05e-25
SCEL	3.93e-32	77.5793	0.648	0.954	7.85e-29
PLOD2	0.019014	77.5229	0.83	0.843	1
GMEB2	2.39e-45	77.2955	0.401	0.554	4.79e-42
GLDN	6.73e-05	77.1503	0.801	0.962	0.134581
EMP1	0.000453336	76.1504	0.762	0.914	0.906671
LAMC2	7.55e-10	76.0499	0.653	0.857	1.51e-06
IGSF1	8.06e-05	75.9713	0.711	0.923	0.161244
ABTB2	1.19e-26	75.8872	0.648	1	2.38e-23
KHDRBS2	1.73e-14	75.5234	0.849	0.998	3.46e-11
S100A14	1.25e-08	75.0474	0.725	0.703	2.49e-05
PNP	6.81e-08	74.9681	0.864	0.998	0.000136207
CCL3L1	7.72e-09	74.3035	0.854	0.964	1.54e-05
SOD2	0.87077	73.8142	0.748	0.895	1
MXD1	0.0123259	73.4969	0.769	0.969	1
COMP	5.19e-13	73.3896	0.683	0.833	1.04e-09
MAMLD1	6.23e-44	73.0204	0.61	0.918	1.25e-40
CD83	1.58e-40	72.7516	0.683	0.912	3.17e-37
MUC1	1.62e-24	72.6962	0.561	0.816	3.25e-21
DDR2	2.75e-21	72.6833	0.723	0.984	5.49e-18
SLC2A3	2.19e-66	72.6619	0.675	0.971	4.38e-63
TXN	1.04e-11	72.0831	0.853	0.933	2.07e-08
FTL	1.72e-33	71.5677	0.956	0.965	3.44e-30
KLF6	3.19e-21	71.5413	0.915	0.954	6.38e-18
TENM1	0.0369168	70.9588	0.873	0.995	1
RAB31	2.83e-13	70.813	0.745	0.992	5.66e-10
SERPINB9	7.23e-19	70.7781	0.723	0.996	1.45e-15
REL	0.00208087	70.546	0.894	0.984	1
ICAM1	4.15e-13	70.476	0.761	1	8.29e-10
ALOX15B	4.34e-67	70.2756	0.425	0.67	8.68e-64
CADPS2	1.98e-07	70.1844	0.865	0.889	0.000396964
NR1D1	3.3e-24	69.6376	0.404	0.6	6.59e-21
PDZK1IP1	0.0058108	69.5099	0.82	0.928	1
ADAMTS18	0.000454002	69.1126	0.676	0.755	0.908004
SDC4	1.41e-14	68.9296	0.902	0.999	2.81e-11
EDN1	1.28e-66	68.7631	0.444	0.717	2.56e-63
RHOB	0.00521401	68.5656	0.815	0.924	1
KLK10	3.62e-44	68.4391	0.6	0.98	7.24e-41
C3	6.57e-08	67.7675	0.968	1	0.000131487
NEDD9	0.447434	67.7478	0.909	0.999	1
LTB	1.61e-69	67.2714	0.822	0.988	3.23e-66
CRIM1	5e-05	66.7854	0.776	0.987	0.100083
C11orf96	2.23e-12	66.5589	0.707	0.858	4.47e-09
KIAA1671	3.71e-22	66.553	0.689	0.92	7.42e-19
CTSS	0.758922	66.1219	0.818	0.999	1
RUNX1	4.33e-25	66.0843	0.767	1	8.65e-22
PLPP3	0.000193065	65.9229	0.902	0.998	0.386129
PCP4	7.04e-71	65.764	0.96	0.795	1.41e-67
ANXA2	2.78e-09	65.6726	0.922	0.998	5.56e-06
FMNL2	0.550951	65.6425	0.842	0.992	1
TENM3	0.0119484	65.3662	0.911	0.999	1
TFPI2	6.45e-62	64.9177	0.514	0.792	1.29e-58
EFHD2	0.0821815	64.5023	0.879	0.989	1
PERP	0.0531992	64.2669	0.779	0.939	1
AC007255.1	0.0502791	64.013	0.79	0.847	1
ALCAM	0.525437	63.9569	0.797	0.978	1
TUBB3	0.0421135	63.889	0.889	0.993	1
CDH2	9.73e-06	63.7193	0.904	0.995	0.0194548
WWC1	3.57e-06	63.6168	0.773	0.999	0.00713517
LONRF3	4.06e-11	63.0728	0.678	0.927	8.12e-08
SPARC	4.3e-09	62.9363	0.873	0.939	8.6e-06
HCG22	1.35e-196	62.8891	0.224	0.493	2.7e-193
CYSLTR2	3.67e-27	62.7453	0.688	0.949	7.33e-24
IL1A	6.97e-44	62.6277	0.552	0.766	1.39e-40
NRP2	0.000499583	62.5729	0.818	0.992	0.999166
PDE4C	3.51e-18	62.4613	0.554	0.8	7.02e-15
SLIT3	4.9e-10	62.226	0.937	1	9.8e-07
HLA-DQB1	0.437843	62.154	0.836	0.867	1
CRADD	2.24e-23	62.0604	0.849	0.998	4.48e-20
PHLDA1	0.00270161	60.9861	0.772	0.923	1
COL1A1	4.76e-05	60.7517	0.858	0.984	0.0951267
F3	0.0734777	60.625	0.803	0.941	1
ABCA1	0.00156892	60.3523	0.898	0.979	1
GPC5	0.0213191	60.3349	0.86	0.894	1
AC099489.1	4.23e-99	60.1057	0.596	0.954	8.45e-96
EPHA4	0.766829	59.4821	0.825	0.999	1
GBP1	1.44e-13	59.455	0.768	0.816	2.88e-10
NRXN3	2.36e-37	59.4202	0.765	0.998	4.72e-34
LINC01510	2.74e-49	59.0039	0.477	0.708	5.47e-46
ZSCAN31	4.21e-06	58.9986	0.695	0.762	0.00842938
LINC01483	6.98e-103	58.131	0.59	0.966	1.4e-99
S100A16	0.724652	58.0771	0.723	0.861	1
PCSK1N	1.58e-09	57.7594	0.911	0.998	3.15e-06
RGS5	0.00183079	57.558	0.873	0.816	1
SH2D4A	0.383347	57.4999	0.74	0.916	1
CITED2	2.57e-05	57.2517	0.671	0.692	0.0513373
PKP4	1.66e-10	57.1557	0.907	0.999	3.32e-07
DCN	0.738276	57.0978	0.86	0.853	1
KLK7	5.35e-90	56.823	0.336	0.616	1.07e-86
IGFBP3	2.53e-07	56.6081	0.452	0.455	0.000506098
MPZL2	1.39e-08	56.5547	0.86	0.997	2.79e-05
ARG2	0.969077	56.5386	0.821	0.995	1
PKIA	8.75e-13	56.5107	0.939	0.997	1.75e-09
DNAH12	8.96e-105	56.3577	0.344	0.609	1.79e-101
DUSP2	8.2e-46	56.1536	0.788	0.977	1.64e-42
HOMER1	0.000749689	55.7247	0.813	0.994	1
DMD	0.17247	55.3971	0.851	0.899	1
PDE3B	3.19e-136	55.3855	0.868	1	6.38e-133
PTCSC3	0.00759644	55.3663	0.779	0.958	1
STK32A	5.22e-14	55.1379	0.885	0.946	1.04e-10
PLCB4	0.00830722	55.1288	0.55	0.7	1
GGCT	0.000451242	55.1133	0.888	1	0.902485
SGMS2	2.93e-08	54.9348	0.834	0.866	5.86e-05
GPAT3	0.750688	54.615	0.677	0.754	1
EEPD1	1.26e-10	54.6115	0.616	0.783	2.53e-07
SLC6A14	9.74e-17	54.5875	0.326	0.402	1.95e-13
ARHGAP24	0.0120063	54.4072	0.716	0.692	1
AL358075.2	8.22e-86	54.3456	0.553	0.279	1.64e-82
MX1	0.880886	54.1732	0.431	0.451	1
ZNF331	8.85e-34	53.9225	0.96	0.998	1.77e-30
PCAT1	6.63e-28	53.854	0.706	0.989	1.33e-24
LTBP1	2.15e-72	53.7837	0.439	0.725	4.3e-69
SNCG	3.52e-09	53.1352	0.658	0.849	7.04e-06
P3H2	5.54e-57	53.0799	0.614	0.923	1.11e-53
PCDH7	0.0144908	53.0589	0.879	0.997	1
TNFRSF10D	1.46e-35	53.0459	0.551	0.862	2.91e-32
CHI3L2	3.19e-13	53.0281	0.706	0.92	6.38e-10
BGN	2.42e-05	52.8598	0.874	0.937	0.0484672
PGAP1	8.11e-27	52.5553	0.848	0.962	1.62e-23
CKB	1.25e-41	52.4968	0.816	0.687	2.5e-38
RHEX	9.4e-10	52.487	0.95	1	1.88e-06
RGS4	1.78e-05	52.2078	0.825	0.981	0.0355623
ELK3	0.00055834	51.7371	0.851	0.994	1
ZNF486	2.66e-08	51.5648	0.773	0.887	5.32e-05
BTG2	0.591746	51.5049	0.835	0.901	1
DLC1	0.00579794	51.4579	0.922	1	1
LCN6	0.00293343	51.0252	0.922	0.997	1
DCSTAMP	8.57e-21	50.9821	0.701	0.946	1.71e-17
CDSN	2.07e-90	50.9782	0.447	0.78	4.15e-87
IFIT3	7.22e-12	50.9242	0.625	0.848	1.44e-08
SPINT2	6.46e-18	50.733	0.923	0.985	1.29e-14
PDE8B	0.000568068	50.6934	0.78	0.765	1
KCNJ16	7.95e-12	50.5533	0.919	1	1.59e-08
DHRS3	1.19e-09	50.5489	0.91	1	2.37e-06
MAGI2	0.000988504	50.5196	0.858	0.972	1
NAMPT	1.67e-14	50.4604	0.777	0.967	3.33e-11
TGFA	0.790887	50.2427	0.798	0.994	1
IFIT2	1.7e-16	50.153	0.61	0.865	3.4e-13
HRH1	8.1e-34	49.9389	0.74	0.86	1.62e-30
NFKBIZ	0.660346	49.9352	0.758	0.924	1
ITGB8	0.506265	49.4461	0.867	0.995	1
TNFSF15	5.45e-58	49.3382	0.514	0.79	1.09e-54
NR4A2	1.08e-24	49.2965	0.864	0.975	2.16e-21
ACSM3	1.02e-59	49.1028	0.55	0.853	2.04e-56
FAM20A	0.420916	49.0633	0.798	0.866	1
PLA2R1	6.14e-64	48.9675	0.765	0.472	1.23e-60
LINC00511	9.82e-13	48.7736	0.844	0.988	1.96e-09
MARCKS	3.03e-05	48.7258	0.802	0.786	0.0606988
PDE5A	3.21e-07	48.5596	0.908	0.966	0.000641439
PALLD	2.31e-13	48.192	0.924	0.98	4.63e-10
PAPSS2	8.65e-22	47.7466	0.662	0.601	1.73e-18
CLIC5	9.83e-94	47.5298	0.679	0.892	1.97e-90
CLDN10	3.33e-05	47.5148	0.87	0.943	0.0666378
FABP5	0.0615183	47.4043	0.614	0.621	1
ERO1B	0.0160432	47.2643	0.626	0.739	1
FOSL1	7.28e-55	47.2321	0.523	0.916	1.46e-51
PTPN13	1.58e-07	47.2175	0.937	1	0.000316475
RIPPLY3	1.7e-66	46.8078	0.372	0.558	3.39e-63
AC119674.1	6.41e-69	46.1506	0.568	0.942	1.28e-65
CNTN6	2.28e-18	45.8571	0.668	0.845	4.56e-15
PHLDA2	0.0023975	45.8138	0.589	0.79	1
SCGB3A1	2.47e-73	45.7976	0.465	0.764	4.94e-70
MET	1.11e-08	45.7825	0.877	0.986	2.23e-05
DSC2	5.37e-23	45.6153	0.475	0.683	1.07e-19
TESC	0.717791	45.1559	0.815	0.887	1
PASK	0.000584461	44.8853	0.762	0.875	1
SLC26A7	7.91e-12	44.7383	0.572	0.479	1.58e-08
PCSK5	1.89e-06	44.7123	0.559	0.698	0.0037822
LYN	0.597247	44.6845	0.922	1	1
HLA-DQA1	2.16e-16	44.6717	0.804	0.978	4.32e-13
GIPC2	1.25e-20	44.1748	0.6	0.798	2.51e-17
ITPKC	1.5e-18	44.1352	0.693	0.978	3.01e-15
DIO2	4.25e-78	44.063	0.81	0.495	8.5e-75
DAPK2	1.08e-06	43.7166	0.917	0.975	0.00215359
CD24	1.25e-18	43.645	0.92	0.903	2.5e-15
NRG1	0.00164435	43.5383	0.703	0.828	1
HMGA1	0.0205291	43.2881	0.761	0.989	1
CCDC85A	0.413255	43.1364	0.666	0.691	1
LONRF2	0.00417532	43.0122	0.839	0.871	1
CYP4B1	1.95e-86	42.9908	0.476	0.825	3.9e-83
KLK1	9.57e-05	42.8101	0.239	0.316	0.191301
KCTD12	5.9e-18	42.7884	0.639	0.863	1.18e-14
EGFR	1.08e-13	42.7305	0.893	0.904	2.15e-10
TMEM233	8.09e-10	42.7118	0.517	0.694	1.62e-06
OSGIN2	4.22e-09	42.3204	0.678	0.936	8.44e-06
SGK1	0.0221638	42.0062	0.613	0.694	1
KCNT2	0.0309289	41.5658	0.731	0.903	1
ISM1	1.32e-09	41.5097	0.799	0.765	2.63e-06
NCAM2	1.27e-81	41.3734	0.597	0.936	2.54e-78
LDLRAD4	3.34e-24	41.3117	0.922	1	6.68e-21
RASD1	1.44e-05	41.3043	0.474	0.603	0.0288081
PLEKHG1	2.73e-07	41.1333	0.925	0.999	0.000546374
HS6ST2	5.65e-06	41.03	0.854	0.938	0.0113094
SFTA3	2.91e-09	41.0126	0.908	0.918	5.82e-06
PPIF	0.370804	40.7849	0.688	0.8	1
TGM2	2.35e-23	40.7577	0.791	0.958	4.69e-20
FOXQ1	0.0204641	40.6883	0.425	0.476	1
SERPINB2	0.0466377	40.3627	0.187	0.282	1
AL022068.1	0.0203908	40.2213	0.847	0.907	1
ZNF521	5.39e-17	40.0569	0.616	0.796	1.08e-13
ARID5B	5.57e-59	40.0086	0.9	0.997	1.11e-55
CCL4	3.93e-105	39.8995	0.946	1	7.85e-102
CLEC2B	2.97e-36	39.8706	0.734	0.946	5.94e-33
CLDN7	1.24e-10	39.8302	0.886	0.966	2.49e-07
PLK2	5.19e-10	39.7435	0.501	0.66	1.04e-06
KIAA0319	3.59e-113	39.7323	0.352	0.667	7.18e-110
MYO1E	3.4e-33	39.7321	0.713	0.998	6.81e-30
RASGEF1B	0.000241061	39.7232	0.86	1	0.482121
PPP1R9A	0.019818	39.7108	0.846	0.998	1
RIPK2	3.69e-07	39.7054	0.694	0.973	0.000737874
GRAMD2B	0.429355	39.6972	0.766	0.91	1
AP1S3	5.38e-05	39.5062	0.745	0.838	0.107509
IFI27	0.0100759	39.4181	0.732	0.769	1
ETS2	2.1e-08	39.2301	0.683	0.685	4.19e-05
PTCHD4	4.84e-06	39.1516	0.922	1	0.00967092
CLDN3	1.6e-05	39.0902	0.842	0.891	0.0319826
GREB1L	0.450939	39.0144	0.86	0.999	1
OPCML	1.1e-107	38.9569	0.605	0.91	2.2e-104
DLG2	3.83e-09	38.9126	0.745	0.919	7.65e-06
PPP1R14C	4.5e-20	38.6657	0.9	0.922	9e-17
THBS1	8.17e-41	38.5614	0.511	0.755	1.63e-37
CCL5	5.46e-93	38.3964	0.916	1	1.09e-89
IFI44L	6.03e-08	38.3389	0.493	0.409	0.000120542
S100B	7.29e-74	38.308	0.472	0.326	1.46e-70
INPP4B	6.08e-66	37.6894	0.899	0.997	1.22e-62
TP63	1.27e-21	37.5077	0.383	0.539	2.55e-18
CLDN1	0.0989968	37.3772	0.826	0.961	1
PRKG1	9.12e-18	37.2505	0.729	0.858	1.82e-14
CHPT1	1.94e-12	37.2341	0.897	0.949	3.88e-09
MUC20	2.15e-38	36.8968	0.539	0.81	4.3e-35
GPX3	8.83e-63	36.8953	0.906	0.695	1.77e-59
BHLHE41	0.0057091	36.8376	0.865	0.983	1
MMP16	3.69e-84	36.5235	0.594	0.982	7.38e-81
C1QA	2.68e-141	36.4992	0.903	0.998	5.36e-138
RIMS2	0.009845	36.4129	0.847	0.986	1
CST3	4.93e-28	36.2785	0.956	0.998	9.86e-25
BASP1	4.29e-08	36.0552	0.727	0.959	8.59e-05
PDLIM4	2.26e-07	36.0142	0.911	0.985	0.00045294
EHF	1.91e-40	35.5654	0.484	0.747	3.83e-37
CFH	1.22e-14	35.5368	0.596	0.86	2.45e-11
CD69	7.57e-94	35.4773	0.921	1	1.51e-90
THSD4	0.00101329	35.426	0.875	1	1
CTSD	4.95e-14	35.3978	0.915	0.997	9.9e-11
PLXDC2	7.2e-09	35.2362	0.909	1	1.44e-05
EDA	1.6e-05	35.1423	0.712	0.797	0.0320016
SPARCL1	7.93e-61	35.1265	0.872	0.512	1.59e-57
CDKN1A	0.750448	35.1212	0.744	0.94	1
TMEM215	0.0847829	35.1192	0.838	1	1
ALDH1A3	1.03e-56	35.1168	0.517	0.83	2.06e-53
IL1B	0.00122765	34.8557	0.72	0.805	1
DNAJA4	1.02e-27	34.741	0.68	0.901	2.03e-24
HMMR	6.24e-232	34.5193	0.377	0.784	1.25e-228
GRIP1	1.68e-40	34.3842	0.636	0.96	3.36e-37
CCL3	8.97e-42	34.0867	0.872	0.997	1.79e-38
IFIT1	8.46e-05	33.9774	0.607	0.717	0.169186
GPRC5A	5.71e-08	33.934	0.815	0.91	0.000114111
LMO3	1.61e-06	33.9184	0.879	0.997	0.00321542
EPCAM	9.18e-22	33.9161	0.887	0.88	1.84e-18
ABL2	2.47e-47	33.6905	0.715	0.981	4.93e-44
CDKN1C	4.24e-22	33.6819	0.652	0.508	8.48e-19
LAMB3	5.9e-23	33.3547	0.578	0.964	1.18e-19
ZNF165	0.152507	33.335	0.67	0.823	1
LIMCH1	4.01e-15	33.2146	0.884	0.916	8.01e-12
IYD	2.71e-16	33.1626	0.773	0.671	5.41e-13
C1R	0.00201209	33.0412	0.745	0.88	1
NFKB1	0.000293554	32.9437	0.968	0.998	0.587108
CADM1	1.36e-13	32.901	0.915	1	2.71e-10
RALA	0.00402973	32.7973	0.803	0.886	1
COL1A2	0.0391409	32.7333	0.818	0.753	1
RBM47	1.82e-08	32.7038	0.899	0.996	3.63e-05
PRSS22	5.15e-17	32.6763	0.671	0.981	1.03e-13
AHNAK2	5.13e-108	32.4087	0.396	0.807	1.03e-104
ANGPT1	0.919791	32.3963	0.819	0.985	1
C19orf33	0.521966	32.25	0.464	0.396	1
SELENOP	2.66e-22	32.2165	0.889	0.868	5.32e-19
RAB27B	5.18e-29	31.9286	0.731	0.954	1.04e-25
SLC2A14	1.37e-164	31.8991	0.244	0.539	2.74e-161
SORD	3.11e-07	31.8599	0.859	0.914	0.000621257
ATP13A4	1.65e-07	31.831	0.884	0.944	0.000330985
GBE1	9.84e-42	31.7586	0.684	0.999	1.97e-38
NEBL	0.0310184	31.7262	0.848	0.945	1
CXCL11	0.000202161	31.6409	0.493	0.54	0.404321
IGF2BP2	7.56e-09	31.5848	0.904	0.999	1.51e-05
STAT4	1.16e-71	31.486	0.94	1	2.33e-68
DNAH2	1.6e-21	31.4681	0.248	0.29	3.19e-18
PAX8	1.49e-10	31.449	0.909	0.9	2.98e-07
TMEM178B	0.00662081	31.3876	0.814	0.993	1
AGBL4	0.390134	31.3275	0.859	0.986	1
CD14	3.88e-63	31.1441	0.459	0.793	7.76e-60
SFN	1.25e-47	31.0857	0.316	0.477	2.49e-44
FAM107B	5.18e-14	30.9242	0.783	0.837	1.04e-10
LRP4	0.00112618	30.8626	0.871	0.97	1
MT1E	5.47e-23	30.8269	0.647	0.498	1.09e-19
RGCC	8.82e-66	30.8116	0.459	0.71	1.76e-62
TNFAIP2	3.97e-24	30.8017	0.652	0.861	7.93e-21
TP53BP2	0.00249129	30.764	0.793	0.965	1
PPL	0.000749313	30.7107	0.674	0.911	1
SLC16A9	1.74e-09	30.658	0.556	0.683	3.47e-06
CTHRC1	0.0235903	30.5814	0.735	0.833	1
PRKCG	1.89e-128	30.34	0.399	0.851	3.78e-125
PPARG	2.37e-20	30.2525	0.714	0.576	4.74e-17
MIR646HG	4.94e-06	30.1961	0.882	0.972	0.00988502
FST	1.11e-17	30.1236	0.649	0.592	2.22e-14
CEMIP	9.94e-54	30.0139	0.548	0.794	1.99e-50
COL14A1	6.67e-17	29.8723	0.86	0.924	1.33e-13
CX3CL1	2.2e-12	29.8549	0.578	0.72	4.39e-09
COL12A1	5.18e-39	29.8066	0.442	0.69	1.04e-35
EDNRA	1.24e-49	29.7567	0.547	0.803	2.47e-46
TNFSF10	6.94e-08	29.559	0.741	0.737	0.000138836
GRIK2	2.78e-14	29.5043	0.607	0.859	5.56e-11
LINC02408	1.23e-50	29.4788	0.765	1	2.46e-47
LOX	2.94e-28	29.459	0.515	0.74	5.88e-25
MACC1	2.76e-09	29.3923	0.739	0.978	5.51e-06
KLHL32	0.000134829	29.3373	0.481	0.559	0.269659
INHBB	3.72e-07	29.2998	0.886	0.994	0.000743529
ST3GAL5	5.47e-17	29.1993	0.905	0.962	1.09e-13
SLC6A6	1.38e-55	29.1402	0.672	0.997	2.75e-52
MIR222HG	0.00337469	29.0497	0.797	0.998	1
APP	3.76e-21	29.0017	0.911	0.924	7.53e-18
IFITM3	6.2e-19	28.9924	0.956	0.92	1.24e-15
PRDM1	8.96e-05	28.9738	0.947	0.999	0.179157
RGS6	1.06e-09	28.9043	0.712	0.865	2.13e-06
GNG2	5.94e-84	28.8418	0.912	0.999	1.19e-80
NPAS3	3.12e-16	28.8377	0.925	0.992	6.24e-13
GABBR2	7.14e-46	28.8035	0.607	0.96	1.43e-42
GALNTL6	2.22e-108	28.7942	0.501	0.866	4.45e-105
VCAN	3.03e-68	28.7503	0.331	0.646	6.07e-65
AGR2	0.95629	28.7375	0.798	0.945	1
SERPINE1	9.01e-68	28.6516	0.392	0.638	1.8e-64
OTULINL	2.24e-56	28.6178	0.58	0.822	4.48e-53
DLGAP2	0.202209	28.4322	0.9	0.999	1
MALL	0.717859	28.1632	0.739	0.876	1
GPR155	1.36e-19	28.1517	0.678	0.594	2.72e-16
TREM1	1.66e-58	28.0627	0.653	0.936	3.32e-55
SULF1	1.5e-12	28.062	0.899	0.909	3e-09
SRGAP1	3.55e-05	27.9123	0.872	0.921	0.0709406
HCAR2	8.22e-132	27.7543	0.336	0.701	1.64e-128
SPINT1	0.254926	27.7052	0.831	0.992	1
SAA1	0.00022424	27.5126	0.408	0.407	0.44848
STXBP6	2.02e-10	27.4295	0.899	0.977	4.04e-07
FXYD3	9.38e-82	27.404	0.328	0.507	1.88e-78
ALKAL2	4.22e-142	27.3852	0.377	0.717	8.45e-139
NAALADL2	0.0918893	27.1834	0.873	1	1
PTPRC	8.71e-114	27.1466	0.926	1	1.74e-110
EGLN3	5.67e-23	27.1271	0.521	0.781	1.13e-19
KLF4	0.294881	27.0937	0.53	0.541	1
ESM1	4.81e-64	27.0454	0.501	0.73	9.62e-61
ADGRF1	2.6e-17	27.0452	0.604	0.756	5.19e-14
TMCC3	1.2e-12	26.9918	0.709	0.993	2.41e-09
SAMSN1	2.73e-87	26.9773	0.928	0.999	5.46e-84
NET1	0.287111	26.7684	0.684	0.866	1
COL6A2	0.13703	26.6925	0.733	0.782	1
ZEB1	2.55e-21	26.5696	0.907	0.952	5.11e-18
LSAMP	1.15e-131	26.5693	0.565	0.943	2.3e-128
TEX14	2.73e-81	26.5347	0.641	0.996	5.46e-78
PATJ	2.01e-18	26.5227	0.906	0.996	4.02e-15
SLC25A44	5.44e-42	26.5081	0.416	0.608	1.09e-38
ARHGAP29	2.11e-06	26.3993	0.821	0.948	0.00422347
PLAC8	1.05e-20	26.3038	0.64	0.779	2.11e-17
USP54	3.58e-05	26.2657	0.773	0.725	0.0715406
WEE1	0.00100696	26.0513	0.719	0.933	1
CDH1	1.84e-06	26.0487	0.871	0.993	0.00368848
SCD	2.41e-102	25.9631	0.439	0.72	4.82e-99
SIPA1L1	0.0594941	25.946	0.944	1	1
GAS2L3	4.41e-102	25.7696	0.44	0.694	8.81e-99
CLDN16	9.16e-05	25.7131	0.9	0.999	0.183142
FGF13	6.75e-06	25.6648	0.661	0.758	0.0134965
AC083837.1	1.96e-16	25.6529	0.857	1	3.92e-13
KLF2	3.04e-08	25.3779	0.781	0.822	6.07e-05
CNTN4	4.67e-05	25.206	0.747	0.903	0.0934618
IGFBP2	1.83e-31	25.1616	0.824	0.74	3.65e-28
ADGRL2	0.102546	25.1374	0.813	0.914	1
TPD52L1	2.08e-11	25.1126	0.905	0.998	4.17e-08
DGKI	2.26e-41	25.0897	0.831	0.68	4.53e-38
FBN1	0.000726353	25.019	0.784	0.837	1
FAM189A2	6.67e-18	24.976	0.885	0.844	1.33e-14
ST6GAL2	0.825015	24.7888	0.798	0.915	1
NPNT	3.73e-14	24.7342	0.894	0.86	7.46e-11
SLC40A1	0.0338286	24.6992	0.747	0.879	1
TYMP	0.000586614	24.6202	0.664	0.769	1
MT1A	0.000206609	24.6173	0.651	0.763	0.413219
IL1RAP	0.000731241	24.5428	0.839	0.992	1
ATP1B1	1.95e-16	24.4436	0.929	0.99	3.9e-13
COL3A1	7.09e-05	24.3808	0.795	0.883	0.141878
SRGN	2.03e-29	24.2392	0.937	0.999	4.05e-26
PRR15	0.574219	24.1715	0.834	0.967	1
GEM	6.18e-12	24.1667	0.537	0.709	1.24e-08
PARD6G-AS1	2.39e-69	24.1236	0.343	0.607	4.77e-66
PHEX	1.26e-71	24.0686	0.404	0.735	2.53e-68
CDH11	6.44e-14	23.9059	0.889	0.999	1.29e-10
GABRG3	0.000141791	23.749	0.759	0.904	0.283582
SERPINE2	1.79e-41	23.4792	0.493	0.71	3.58e-38
IGF1	1.14e-11	23.1401	0.668	0.887	2.27e-08
RNF144B	0.000302321	22.9819	0.814	0.786	0.604641
CPNE4	7.81e-54	22.9442	0.548	0.959	1.56e-50
CD70	2.67e-140	22.9207	0.537	0.903	5.34e-137
TMEM59L	0.338839	22.7342	0.885	1	1
INSR	0.000356604	22.6402	0.842	0.968	0.713209
GPC4	2.05e-47	22.6241	0.454	0.711	4.1e-44
NR2F1	9.45e-44	22.6235	0.534	0.766	1.89e-40
TUBA1B	9.22e-06	22.6223	0.908	0.989	0.0184439
SLIT1	1.34e-20	22.5391	0.649	0.964	2.67e-17
ST6GALNAC3	1.68e-35	22.3811	0.753	0.999	3.36e-32
FMN1	1.44e-96	22.36	0.445	0.813	2.88e-93
NTM	1.06e-09	22.3523	0.752	0.954	2.11e-06
GPNMB	6.64e-43	22.346	0.616	0.883	1.33e-39
LINC01033	1.16e-91	22.2766	0.271	0.458	2.32e-88
AC108134.2	1.31e-27	22.2142	0.428	0.656	2.61e-24
GPRC5D-AS1	1.86e-16	22.009	0.55	0.854	3.73e-13
CXADR	0.00102193	21.935	0.823	0.9	1
RHOBTB3	5.02e-05	21.7212	0.787	0.897	0.100448
EFNB2	5.34e-35	21.4821	0.502	0.763	1.07e-31
ARL5B	0.11737	21.4451	0.792	0.971	1
CPM	5.43e-17	21.4316	0.486	0.652	1.09e-13
PIK3R3	0.928784	21.4217	0.677	0.808	1
AC098617.1	4.44e-36	21.3724	0.541	0.748	8.88e-33
IL7R	1.93e-134	21.3568	0.81	0.983	3.86e-131
CPVL	1.1e-08	21.2436	0.742	0.671	2.2e-05
C6orf141	5e-45	21.203	0.67	0.852	1e-41
GPC6	1.68e-59	21.133	0.545	0.952	3.36e-56
RDH12	2.77e-111	21.1212	0.303	0.549	5.55e-108
PAK3	9.11e-24	21.1127	0.935	0.907	1.82e-20
LRP1B	2.77e-108	21.1112	0.538	0.314	5.54e-105
RAI14	2.03e-07	21.0394	0.629	0.734	0.000405019
LCN10	0.590547	20.9109	0.877	0.997	1
CSF1	6.81e-05	20.8727	0.811	0.96	0.136123
BDKRB2	0.0509066	20.7974	0.554	0.671	1
SOX5	2.53e-70	20.7854	0.742	0.972	5.07e-67
PDE10A	7.03e-34	20.6464	0.552	0.847	1.41e-30
PLD3	4.18e-06	20.6162	0.885	0.994	0.00835536
DCDC2	0.148837	20.4094	0.798	0.927	1
CXCR4	4.47e-118	20.2331	0.931	0.995	8.94e-115
NLGN1	0.000208363	20.1055	0.607	0.713	0.416725
NR4A3	1.07e-17	20.0006	0.764	0.919	2.13e-14
ANKS1B	8.68e-53	19.9108	0.589	0.888	1.74e-49
CLIC2	8.01e-06	19.8319	0.661	0.839	0.0160179
BATF	1.18e-77	19.8254	0.882	0.993	2.35e-74
RNF217-AS1	0.149627	19.732	0.78	0.863	1
PRRG4	0.0342906	19.2212	0.69	0.873	1
NPW	1.85e-08	19.1841	0.745	0.85	3.69e-05
RBPJ	0.0595867	19.1538	0.921	0.995	1
CCSER1	5.26e-69	19.1275	0.648	1	1.05e-65
NPHS1	3.8e-196	18.9974	0.373	0.706	7.6e-193
SERINC2	0.598848	18.9816	0.756	0.895	1
TNS3	2.07e-06	18.9676	0.773	0.76	0.00414885
SPRY1	3.58e-05	18.8119	0.779	0.997	0.0715771
GFPT2	6.7e-65	18.7871	0.47	0.739	1.34e-61
CYTOR	0.602831	18.7266	0.936	0.985	1
ITGA3	0.0355193	18.613	0.851	0.999	1
SNX22	0.371755	18.6123	0.864	0.922	1
PDZD2	1.77e-167	18.5828	0.539	0.954	3.54e-164
NOX4	5.19e-91	18.427	0.769	0.988	1.04e-87
GAP43	0.00899323	18.4219	0.764	0.916	1
S100A8	4.63e-38	18.3976	0.527	0.484	9.27e-35
FAM111B	7.8e-116	18.3732	0.357	0.656	1.56e-112
TRPC6	2.52e-20	18.358	0.649	0.827	5.03e-17
RASAL2	0.520041	18.2989	0.902	0.999	1
SAMHD1	3.64e-66	18.2921	0.738	0.945	7.28e-63
GXYLT2	0.000114045	18.2806	0.896	0.998	0.22809
BNC2	6.73e-14	18.252	0.93	0.992	1.35e-10
ZNF114	8.92e-65	18.2116	0.377	0.595	1.78e-61
TIPARP	0.0393704	18.1594	0.924	0.999	1
ACTN2	5.15e-32	18.0841	0.428	0.536	1.03e-28
NKAIN2	0.0701885	18.0456	0.828	0.815	1
SLC27A6	6.14e-17	17.9791	0.72	0.953	1.23e-13
AC002070.1	2.14e-46	17.956	0.494	0.789	4.28e-43
ZEB2	7.4e-51	17.9334	0.913	0.98	1.48e-47
NEFM	1.51e-06	17.9146	0.377	0.504	0.00302106
CTSZ	2.46e-23	17.8818	0.869	0.883	4.92e-20
PRMT8	1.17e-18	17.867	0.578	0.749	2.33e-15
GJA1	6.33e-10	17.8093	0.679	0.584	1.27e-06
SGPP2	2.3e-28	17.7922	0.894	0.91	4.59e-25
NRP1	0.654695	17.6212	0.861	0.926	1
EGR2	3.71e-18	17.6181	0.513	0.683	7.41e-15
LTBP2	8.56e-13	17.4824	0.859	0.864	1.71e-09
RAPGEF5	0.932156	17.4779	0.873	0.995	1
FBXL7	0.840897	17.477	0.872	0.997	1
EGR4	7.52e-66	17.3993	0.461	0.72	1.5e-62
FAAH2	3.8e-05	17.2961	0.879	0.997	0.0760363
NTRK2	8.43e-15	17.2936	0.882	0.86	1.69e-11
RP1	4.78e-34	17.2288	0.425	0.659	9.57e-31
BRIP1	0	17.2201	0.39	0.948	0
FCER1G	0.000154813	17.1553	0.849	0.964	0.309625
SOCS3	1.84e-10	17.0218	0.689	0.798	3.68e-07
MAP2	6.99e-06	16.9983	0.856	0.918	0.0139739
MSR1	8.37e-13	16.9485	0.856	0.998	1.67e-09
AL356124.1	1.12e-22	16.7937	0.79	1	2.25e-19
LURAP1L	1.73e-39	16.781	0.615	0.833	3.46e-36
DPP4	4.45e-12	16.7734	0.553	0.778	8.91e-09
IL1R1	0.00437271	16.7417	0.733	0.867	1
TNS4	0.0392137	16.5193	0.359	0.465	1
CSRP2	2.13e-20	16.5171	0.694	0.581	4.26e-17
C1QB	2.31e-119	16.514	0.881	0.989	4.62e-116
MGST1	1.8e-17	16.4147	0.917	0.914	3.6e-14
IFI30	0.404144	16.3768	0.647	0.785	1
GULP1	1.73e-08	16.31	0.407	0.376	3.46e-05
PRRX1	0.793115	16.283	0.81	0.755	1
NRCAM	2.51e-07	16.1806	0.867	0.997	0.000501455
SPOCK1	0.00944152	16.0482	0.842	1	1
CLIC4	8.05e-44	16.0246	0.696	0.988	1.61e-40
CDH13	1.54e-106	15.9911	0.779	0.948	3.07e-103
ARHGAP15	4.59e-90	15.977	0.937	1	9.19e-87
POU2F2	1.29e-78	15.9755	0.537	0.917	2.58e-75
ERI2	4.91e-23	15.8466	0.502	0.682	9.83e-20
MAOA	0.0462127	15.837	0.81	0.94	1
SYT14	1.71e-20	15.7818	0.676	0.939	3.42e-17
LTBP4	0.889399	15.7797	0.725	0.823	1
MYH14	7.18e-05	15.7684	0.829	0.986	0.143652
ARHGAP20	2.9e-68	15.7602	0.635	0.414	5.81e-65
HIST1H4H	1.08e-09	15.7368	0.472	0.593	2.16e-06
DLGAP1	1.86e-94	15.6984	0.646	0.923	3.73e-91
MYC	3.38e-07	15.6887	0.446	0.571	0.000676869
MMP9	3.35e-93	15.6443	0.645	0.938	6.69e-90
BACH2	8.16e-07	15.5584	0.917	0.999	0.00163132
NNMT	0.992412	15.5312	0.806	0.97	1
FBN2	1.67e-157	15.4754	0.435	0.9	3.35e-154
ITGA1	0.213425	15.2967	0.809	0.64	1
AC007319.1	3.2e-31	15.2922	0.68	0.936	6.41e-28
CSGALNACT1	0.00507097	15.2567	0.795	0.81	1
DUSP4	3.41e-46	15.2442	0.714	0.991	6.82e-43
KCNJ2	0.332663	15.2161	0.851	0.991	1
LRP2	0.273353	15.2014	0.445	0.502	1
AFF3	7.08e-158	15.1188	0.593	0.916	1.42e-154
SOX9	0.946861	15.0727	0.562	0.592	1
AL136962.1	1.38e-16	14.8062	0.455	0.524	2.75e-13
FUCA1	3.31e-10	14.7752	0.878	0.913	6.62e-07
C1orf116	2.26e-44	14.7546	0.382	0.529	4.52e-41
XDH	1.11e-11	14.5425	0.359	0.372	2.22e-08
UBE2C	3.77e-31	14.4402	0.47	0.658	7.53e-28
TRDC	0.376842	14.3838	0.915	0.999	1
MLF1	0.0948475	14.3808	0.759	0.949	1
CDA	2.35e-86	14.368	0.579	0.776	4.71e-83
MXRA8	1.06e-05	14.3341	0.848	0.905	0.0212783
HLA-DMA	1.64e-07	14.3139	0.856	0.934	0.000327905
LRRN3	0.039546	14.2497	0.457	0.509	1
MAL2	3.42e-11	14.1696	0.861	0.971	6.84e-08
KCNMA1	4.02e-82	14.1424	0.747	0.971	8.04e-79
GPR132	1.25e-214	14.1066	0.602	0.956	2.49e-211
PLCXD3	0.784656	14.0771	0.194	0.239	1
RHOH	9.82e-109	14.0364	0.881	0.998	1.96e-105
CHRNA7	0.000478274	13.905	0.195	0.128	0.956547
C1S	3.06e-41	13.8327	0.607	0.922	6.12e-38
AC002066.1	3.19e-36	13.7159	0.632	0.934	6.39e-33
GATA3	5.88e-09	13.6457	0.752	0.937	1.18e-05
TNFRSF12A	2.32e-12	13.5541	0.867	0.882	4.64e-09
GAS7	9.44e-156	13.5144	0.402	0.825	1.89e-152
CD36	5.27e-15	13.4509	0.5	0.504	1.05e-11
SLC16A10	5.92e-10	13.4386	0.342	0.36	1.18e-06
LPCAT2	2.12e-10	13.3509	0.839	0.892	4.24e-07
SCNN1A	0.375771	13.3415	0.614	0.701	1
ARL4D	0.461945	13.3076	0.597	0.684	1
COL18A1	0.487306	13.3048	0.71	0.791	1
CTSE	4.96e-05	13.2446	0.808	0.786	0.0992129
IL1RN	6.98e-34	13.2019	0.616	0.803	1.4e-30
STOX2	6.59e-13	13.1773	0.669	0.898	1.32e-09
DPYSL3	0.443486	13.1295	0.83	0.998	1
XAF1	3.29e-08	13.1044	0.76	0.949	6.58e-05
TMPRSS4	1.19e-35	13.0629	0.532	0.791	2.37e-32
EGOT	4.23e-14	13.0551	0.354	0.436	8.46e-11
FLRT2	0.724109	13.0393	0.721	0.78	1
KLHL29	6.65e-108	12.7983	0.706	0.991	1.33e-104
TK1	3.38e-78	12.7508	0.484	0.784	6.77e-75
SORBS2	1.71e-51	12.6751	0.872	0.664	3.41e-48
PGBD5	3.09e-59	12.6606	0.418	0.724	6.19e-56
CSTB	2.14e-17	12.5712	0.933	0.993	4.28e-14
MUC16	1.35e-31	12.5657	0.613	0.815	2.7e-28
TYROBP	3.93e-09	12.5256	0.923	0.983	7.86e-06
BMP2	1.84e-52	12.4706	0.663	0.55	3.69e-49
TGFB2	1.8e-14	12.4084	0.421	0.493	3.61e-11
NKX2-1	9.27e-10	12.3894	0.907	0.994	1.85e-06
IL12RB2	8.53e-194	12.2685	0.564	0.942	1.71e-190
GCHFR	2.26e-05	12.2587	0.606	0.765	0.0452376
NTN4	0.29734	12.2109	0.732	0.747	1
AQP5	1.74e-47	12.1435	0.338	0.449	3.47e-44
SLC12A8	0.622963	12.1092	0.74	0.842	1
PAPPA	2.69e-11	12.0796	0.679	0.757	5.38e-08
XKR4	0.0170458	12.0388	0.424	0.327	1
EIF2AK3	0.471227	11.9817	0.837	0.999	1
GLIPR1	0.000139655	11.9186	0.682	0.699	0.279311
MIR155HG	6.61e-68	11.8765	0.816	0.974	1.32e-64
SERPINF1	0.925674	11.8717	0.54	0.615	1
TET2	0.300421	11.5591	0.901	0.998	1
ADGRL3	4.28e-90	11.5494	0.428	0.735	8.55e-87
FNIP2	1.89e-07	11.5014	0.738	0.982	0.000378668
CREM	2.46e-27	11.4949	0.939	0.979	4.92e-24
RND1	9.59e-22	11.443	0.329	0.498	1.92e-18
CYP24A1	1.49e-23	11.4057	0.355	0.655	2.97e-20
HEG1	0.177425	11.3606	0.828	0.991	1
FAM184A	0.442369	11.3018	0.799	0.853	1
LHFPL6	6.39e-73	11.2583	0.852	0.969	1.28e-69
LCN12	4.46e-09	11.2171	0.849	0.787	8.92e-06
CBLN1	6.15e-22	11.2048	0.249	0.419	1.23e-18
GRN	1.34e-08	11.1935	0.842	0.92	2.68e-05
SPOCK3	1.13e-119	11.1764	0.522	0.82	2.26e-116
PLCL1	1.27e-58	11.1441	0.704	0.86	2.54e-55
LIPH	0.336603	11.1404	0.767	0.903	1
GALNT18	0.755275	11.1118	0.794	0.945	1
B3GNT5	5.53e-23	11.1108	0.608	0.86	1.11e-19
PEBP4	0.0516767	11.0665	0.54	0.494	1
NFIB	1.07e-13	11.0654	0.919	0.994	2.15e-10
GFRA2	1.09e-85	11.0444	0.784	0.568	2.18e-82
SUGCT	3.93e-15	10.9863	0.688	0.829	7.87e-12
DKK1	9.88e-47	10.9652	0.265	0.558	1.98e-43
LUM	1.95e-08	10.9362	0.8	0.898	3.91e-05
CENPF	7.74e-215	10.8856	0.667	0.939	1.55e-211
ARL15	0.098187	10.8556	0.939	1	1
GZMA	4.22e-100	10.8322	0.926	0.997	8.44e-97
TNFRSF1B	2.62e-103	10.7889	0.778	0.997	5.24e-100
ST14	0.00493776	10.7458	0.723	0.997	1
ANKRD28	1.96e-13	10.5824	0.929	1	3.93e-10
MXRA5	1.26e-08	10.5283	0.759	0.719	2.52e-05
TSTD1	2.61e-16	10.5193	0.928	0.99	5.22e-13
RAB25	1.2e-09	10.462	0.865	0.969	2.4e-06
PDLIM3	8.16e-32	10.2146	0.532	0.443	1.63e-28
LOXL1	0.115279	10.2008	0.746	0.923	1
SPTLC3	1.45e-06	10.1581	0.853	0.91	0.00290913
KCNJ15	0.134309	10.1542	0.59	0.701	1
PPP1R36	5.42e-116	10.0872	0.468	0.868	1.08e-112
PRELP	1.03e-21	10.0359	0.597	0.745	2.06e-18
SLC8A2	1.4e-181	9.95542	0.371	0.79	2.79e-178
MYRIP	4.43e-70	9.924	0.584	0.819	8.85e-67
GPM6A	2.7e-104	9.91881	0.44	0.267	5.4e-101
PCLAF	3.72e-42	9.91491	0.438	0.623	7.45e-39
AEBP1	4.38e-30	9.90293	0.838	0.777	8.77e-27
CXCL17	2.07e-36	9.8861	0.528	0.67	4.13e-33
VSIG1	3.12e-43	9.85183	0.442	0.65	6.24e-40
CLDN9	1.06e-28	9.80549	0.547	0.697	2.13e-25
AC007614.1	2.31e-76	9.77403	0.254	0.404	4.62e-73
HMOX1	4.22e-32	9.72436	0.385	0.615	8.44e-29
FAM155A	0.0307009	9.694	0.908	0.999	1
PHACTR1	3.37e-53	9.62686	0.821	0.994	6.74e-50
PDGFC	0.000992341	9.61174	0.791	0.997	1
FLRT3	0.795755	9.60496	0.539	0.595	1
EBF1	1.72e-114	9.60278	0.839	0.97	3.44e-111
LPXN	2.85e-93	9.55332	0.818	0.996	5.7e-90
ENPP1	0.583869	9.51605	0.369	0.417	1
GPR183	6.29e-19	9.43433	0.639	0.707	1.26e-15
LST1	0.000531264	9.42595	0.816	0.763	1
AC023157.3	4.54e-43	9.37101	0.361	0.546	9.08e-40
KCNN4	0.0307874	9.35706	0.778	0.939	1
CD52	1.06e-90	9.27753	0.816	0.999	2.11e-87
PCDH10	3.94e-07	9.18776	0.345	0.397	0.000788687
TSHZ2	5.33e-23	9.07094	0.913	0.995	1.07e-19
IL18	7.61e-16	9.03159	0.477	0.617	1.52e-12
AGT	6.12e-06	8.99387	0.892	0.977	0.0122357
SELE	1.2e-167	8.96643	0.486	0.301	2.39e-164
DSE	4.3e-09	8.89888	0.816	0.984	8.59e-06
SCG5	1.14e-06	8.83599	0.856	0.915	0.00227147
AZIN1-AS1	3.08e-05	8.7785	0.708	0.959	0.0615001
ESRRG	2.22e-15	8.76887	0.725	0.982	4.43e-12
PDE4B	6.83e-60	8.75481	0.919	0.935	1.37e-56
THBD	1.73e-55	8.74127	0.687	0.501	3.47e-52
TMEM100	0.00991641	8.71573	0.754	0.875	1
FCRLB	1.37e-17	8.67766	0.448	0.423	2.75e-14
PALMD	0	8.63761	0.774	0.266	0
MT1X	1.23e-42	8.57774	0.803	0.657	2.46e-39
ICOS	1.76e-126	8.56764	0.932	1	3.51e-123
MYO1B	5.12e-05	8.45876	0.648	0.819	0.102493
MS4A7	1.43e-32	8.45837	0.875	0.98	2.85e-29
CTSL	3.78e-06	8.45059	0.8	0.881	0.00756874
FGD4	0.118781	8.40698	0.77	0.981	1
PEAK1	3.5e-13	8.39711	0.848	1	6.99e-10
CAPG	1.71e-13	8.36512	0.897	0.961	3.43e-10
ZFPM2	0.0616525	8.34631	0.856	0.948	1
BTK	3.61e-78	8.30913	0.479	0.775	7.23e-75
PDE7B	4.99e-87	8.29566	0.809	0.999	9.98e-84
ASPN	5.78e-26	8.27416	0.42	0.586	1.16e-22
LIPG	3.27e-11	8.24214	0.865	0.856	6.53e-08
KLRD1	2.98e-53	8.20735	0.83	0.998	5.96e-50
OVOL1	2.47e-13	8.1635	0.351	0.473	4.94e-10
FRMD4A	0.911334	8.05722	0.827	0.85	1
MCTP1	3.42e-23	8.0528	0.925	1	6.84e-20
IRF6	0.000166029	8.04955	0.709	0.753	0.332059
THY1	1.27e-161	8.04567	0.871	0.536	2.54e-158
RASSF4	2.95e-07	8.03623	0.743	0.696	0.000590971
FNDC1	1.19e-21	8.01523	0.867	0.84	2.38e-18
ADGRE2	1.18e-80	8.01501	0.462	0.81	2.36e-77
LMCD1	0.0432479	7.99375	0.699	0.72	1
BBOX1-AS1	5.29e-99	7.92435	0.51	0.789	1.06e-95
SLC19A2	5.57e-05	7.9137	0.655	0.864	0.111464
GCC2-AS1	1.78e-196	7.87292	0.484	0.896	3.55e-193
LGMN	0.292355	7.82836	0.667	0.771	1
GNLY	1.28e-60	7.81613	0.838	0.97	2.55e-57
IL1RAPL1	0.54942	7.78416	0.602	0.709	1
MANBA	1.04e-28	7.77103	0.73	0.963	2.07e-25
OGFRL1	5e-34	7.75061	0.7	0.969	1e-30
ITGAM	3.48e-160	7.7428	0.377	0.793	6.97e-157
MYOCD	3.14e-37	7.73857	0.46	0.607	6.29e-34
NR2F2	1.34e-11	7.72842	0.745	0.687	2.67e-08
ANGPT2	1.53e-84	7.71392	0.605	0.873	3.06e-81
CLSTN2	4.81e-12	7.7078	0.674	0.859	9.62e-09
IDO1	3.81e-07	7.68037	0.512	0.528	0.000762542
TMTC1	4.33e-20	7.65721	0.761	0.941	8.66e-17
SYNPO2	2.78e-07	7.59549	0.609	0.733	0.00055597
OTUD1	0.0574255	7.56892	0.722	0.906	1
STMN1	0.720726	7.55987	0.807	0.913	1
LINC01789	2.37e-20	7.52442	0.58	0.618	4.75e-17
DAPP1	2.03e-85	7.51811	0.727	0.947	4.05e-82
MAPK13	0.00136085	7.50439	0.69	0.97	1
ELMO1	3.34e-14	7.42425	0.897	0.799	6.69e-11
MAP1B	8.02e-19	7.3963	0.728	0.941	1.6e-15
PIEZO2	6.28e-40	7.33407	0.692	0.966	1.26e-36
NETO1	8.82e-93	7.18578	0.363	0.681	1.76e-89
COL4A2	3.87e-45	7.13955	0.906	0.593	7.75e-42
PLPP1	0.541209	7.11511	0.878	0.987	1
ENPP2	5.92e-20	7.09199	0.423	0.562	1.18e-16
HCAR3	2.74e-104	7.04868	0.512	0.83	5.48e-101
CGNL1	2.62e-06	7.02866	0.669	0.648	0.00524989
TNFRSF4	5.96e-159	7.02347	0.859	0.986	1.19e-155
DAPL1	0.00703165	7.01046	0.576	0.659	1
AQP1	0.0395246	7.00284	0.675	0.647	1
EPB41L3	9.36e-15	6.99947	0.571	0.51	1.87e-11
RYR2	0.000493541	6.8744	0.612	0.56	0.987083
NBL1	0.897805	6.86744	0.641	0.719	1
ANKRD37	0.53061	6.86382	0.584	0.671	1
PVALB	3.65e-50	6.80821	0.536	0.391	7.3e-47
CASC15	0.752157	6.77398	0.926	0.978	1
CAPS	0.00812235	6.71792	0.676	0.792	1
SRPX	0.116061	6.65532	0.822	0.76	1
DCLK1	5.88e-70	6.64568	0.733	0.967	1.18e-66
GLA	4.98e-20	6.54787	0.736	0.884	9.96e-17
INSIG1	1.04e-24	6.54688	0.506	0.735	2.07e-21
DIAPH3	5.68e-72	6.54371	0.602	0.885	1.14e-68
PODXL	0.483074	6.53962	0.534	0.587	1
MOB3B	1.45e-17	6.52959	0.853	0.791	2.89e-14
PCDH17	7.03e-115	6.49781	0.447	0.812	1.41e-111
GAB2	0.0348525	6.42873	0.899	0.999	1
CABLES1	0.882517	6.38891	0.68	0.77	1
DEPP1	5.44e-30	6.38415	0.705	0.896	1.09e-26
SLC26A4	4.28e-32	6.34501	0.71	0.49	8.55e-29
ULBP1	0.665003	6.26827	0.552	0.661	1
IL2RA	4.94e-175	6.19966	0.824	0.993	9.87e-172
CEACAM1	5.02e-50	6.19764	0.508	0.766	1e-46
KCNIP4	0.000385734	6.10697	0.322	0.474	0.771468
PARD6B	3.12e-10	6.0495	0.841	0.887	6.24e-07
LAPTM5	1.73e-80	5.94349	0.874	0.991	3.45e-77
PECAM1	8.97e-05	5.94347	0.729	0.758	0.179424
SKAP1	8.9e-138	5.93557	0.898	1	1.78e-134
AIF1	5.91e-41	5.91525	0.873	0.984	1.18e-37
CXCL16	6.24e-28	5.84956	0.697	0.887	1.25e-24
ANO1	1.68e-15	5.81574	0.787	0.878	3.36e-12
MS4A1	1.78e-33	5.81247	0.763	0.93	3.56e-30
ATP2C1	0.0549294	5.80212	0.824	0.991	1
KCNE1	0.00578002	5.74295	0.501	0.457	1
CRISPLD2	9.78e-39	5.70065	0.472	0.672	1.96e-35
AC009093.2	7.32e-59	5.66601	0.834	0.983	1.46e-55
ACE	1.13e-10	5.62145	0.665	0.856	2.25e-07
CACNB2	3.5e-53	5.61473	0.732	0.975	7e-50
HSD17B6	0.168885	5.60779	0.366	0.423	1
HSPG2	0.865303	5.59563	0.886	0.985	1
CHST11	1.25e-57	5.56943	0.944	1	2.49e-54
LRG1	5.92e-14	5.56558	0.716	0.907	1.18e-10
DYSF	1.93e-49	5.46419	0.658	0.978	3.87e-46
ENG	5.51e-07	5.46396	0.745	0.931	0.00110167
GZMH	8.53e-74	5.44144	0.924	0.974	1.71e-70
BCAT1	9.84e-66	5.4369	0.765	0.993	1.97e-62
ATF5	4.01e-34	5.4005	0.666	0.985	8.02e-31
SDC2	3.08e-18	5.3751	0.877	0.797	6.15e-15
NKX2-8	0.339863	5.33947	0.543	0.688	1
FYB1	2.01e-99	5.30522	0.911	0.973	4.03e-96
EFHD1	1.4e-11	5.27831	0.593	0.781	2.79e-08
GGT5	2.53e-46	5.25869	0.718	0.561	5.07e-43
MZB1	4.7e-122	5.22903	0.698	0.969	9.4e-119
CYTIP	5.86e-128	5.22393	0.886	0.999	1.17e-124
CHODL	1.27e-15	5.21263	0.809	1	2.54e-12
MYO1H	4.33e-32	5.18788	0.22	0.289	8.66e-29
MAN1A1	9.73e-43	5.16554	0.732	0.964	1.95e-39
HLA-DMB	7.26e-13	5.05355	0.783	0.853	1.45e-09
NDUFA4L2	0.161919	5.01261	0.853	0.842	1
CCDC138	2.36e-93	4.98835	0.804	1	4.72e-90
ALOX5	1.7e-23	4.98527	0.575	0.851	3.4e-20
PKIB	1.04e-15	4.98362	0.57	0.725	2.09e-12
CORO1A	4.21e-55	4.97571	0.919	0.999	8.42e-52
BCL11B	4.67e-83	4.91236	0.913	0.951	9.33e-80
MME	3.39e-21	4.9088	0.252	0.457	6.78e-18
PLCB1	1.78e-19	4.90033	0.87	0.993	3.55e-16
C6orf132	2.94e-10	4.88752	0.577	0.79	5.88e-07
XBP1	6.07e-05	4.73509	0.828	0.848	0.121308
ITIH5	0.000528257	4.6888	0.895	0.853	1
RNASE1	3.49e-15	4.63319	0.856	0.772	6.99e-12
CD79A	7.25e-13	4.63004	0.398	0.505	1.45e-09
ADGRF5	0.302695	4.52884	0.668	0.778	1
LIF	2.5e-18	4.52812	0.504	0.642	5.01e-15
GRB10	0.15746	4.46247	0.682	0.773	1
DENND5A	0.763636	4.43969	0.861	0.951	1
AP4E1	2.34e-24	4.42768	0.695	0.896	4.68e-21
SMIM5	0.323877	4.40353	0.562	0.525	1
RTKN2	1.68e-72	4.38737	0.533	0.791	3.35e-69
FCGR3A	6.32e-06	4.38052	0.625	0.767	0.0126325
KIF14	2.16e-11	4.35204	0.236	0.243	4.31e-08
HSD11B1	9.94e-93	4.34633	0.3	0.508	1.99e-89
NPPC	0.0989917	4.34506	0.512	0.638	1
ZBED2	3.83e-10	4.33481	0.729	0.729	7.66e-07
AC025580.2	2.35e-35	4.32849	0.509	0.648	4.7e-32
GJA4	0.29952	4.31233	0.81	0.846	1
BMP6	1.74e-105	4.28846	0.539	0.886	3.48e-102
GLUL	5.23e-45	4.26983	0.828	0.646	1.05e-41
COL19A1	1.46e-58	4.21568	0.759	0.996	2.92e-55
SNTG2	1.4e-42	4.17267	0.692	0.937	2.8e-39
KIF26B	1.53e-36	4.15522	0.597	0.823	3.06e-33
TKTL1	2.55e-118	4.12042	0.345	0.666	5.11e-115
ITGA4	3.16e-107	4.04511	0.874	0.991	6.32e-104
GCNT2	4.16e-51	4.0383	0.433	0.629	8.33e-48
SGCD	0.434408	4.03455	0.669	0.602	1
CD3D	7.56e-114	3.95245	0.936	1	1.51e-110
BEX2	5.64e-21	3.90456	0.879	0.934	1.13e-17
AOAH	6.15e-111	3.89217	0.908	0.996	1.23e-107
CAMK4	7.68e-138	3.88926	0.838	0.999	1.54e-134
ITGA6	9.49e-40	3.85543	0.495	0.771	1.9e-36
SP140	1.97e-110	3.83087	0.858	0.964	3.95e-107
CD247	3.59e-140	3.75237	0.9	1	7.18e-137
DHRS9	4.09e-49	3.74646	0.558	0.87	8.18e-46
A2M	5.32e-83	3.72544	0.914	0.834	1.06e-79
TCF4	2.84e-08	3.70029	0.919	0.933	5.68e-05
PLEKHO1	0.00107778	3.69137	0.714	0.794	1
PTPN22	1.23e-95	3.65803	0.898	0.993	2.47e-92
HAS2	0.000332541	3.64144	0.534	0.562	0.665082
VEGFC	0.000175639	3.64072	0.82	0.903	0.351278
CD40	0.00120603	3.56403	0.819	0.978	1
NECTIN4	1.03e-19	3.50941	0.606	0.836	2.05e-16
CCDC102B	4.53e-32	3.46767	0.684	0.872	9.07e-29
NCAM1	1.88e-64	3.46658	0.617	0.368	3.75e-61
LPL	4.21e-29	3.37556	0.764	0.971	8.41e-26
CLEC2D	2.33e-106	3.36353	0.898	0.998	4.66e-103
CHSY3	3.79e-31	3.34656	0.758	0.954	7.57e-28
TRBC1	4.79e-110	3.34075	0.9	1	9.58e-107
MAP3K8	2.4e-22	3.32615	0.797	0.919	4.79e-19
SRPX2	0.790138	3.30552	0.664	0.644	1
PLP1	3.11e-164	3.29674	0.517	0.254	6.22e-161
IL6	0.000842469	3.25703	0.562	0.644	1
SNAP25	2.98e-07	3.21983	0.846	0.993	0.00059615
SCIN	1.31e-45	3.21896	0.448	0.646	2.62e-42
IQCJ-SCHIP1	1.16e-74	3.19726	0.641	0.86	2.32e-71
FAP	8.08e-41	3.15087	0.629	0.897	1.62e-37
LINC01871	1.08e-109	3.13361	0.896	0.997	2.17e-106
ANXA3	0.000125721	3.12883	0.499	0.385	0.251442
NETO2	2.82e-41	3.11645	0.545	0.691	5.64e-38
NRG3	2.94e-78	3.10747	0.604	0.891	5.88e-75
BAALC	3.73e-12	3.10723	0.499	0.6	7.45e-09
ZC3H12C	0.0167955	3.07244	0.762	0.946	1
COLEC12	4.26e-11	3.05693	0.762	0.929	8.52e-08
PID1	1.42e-15	3.03251	0.778	0.955	2.84e-12
STAB1	3.07e-27	3.0262	0.677	0.876	6.14e-24
LINC01572	1.23e-131	3.02317	0.666	0.986	2.46e-128
MNDA	3.15e-50	3.01817	0.741	0.942	6.3e-47
IL4I1	1.79e-104	3.00251	0.555	0.929	3.58e-101
XCL2	7.36e-141	2.97953	0.858	0.986	1.47e-137
PDZRN3	1.16e-08	2.95975	0.776	0.948	2.32e-05
HHATL	4.4e-27	2.92691	0.379	0.301	8.8e-24
DERL3	2.46e-58	2.92371	0.766	0.872	4.91e-55
C12orf75	1.95e-46	2.90437	0.81	0.97	3.9e-43
KRT86	1.37e-153	2.87848	0.378	0.818	2.74e-150
SDC1	7.53e-12	2.87716	0.512	0.738	1.51e-08
C7	1.02e-82	2.87572	0.617	0.792	2.04e-79
SEMA3A	7.93e-149	2.7911	0.496	0.812	1.59e-145
APBB1IP	1.47e-119	2.73705	0.918	1	2.94e-116
SFRP1	3.64e-08	2.69931	0.749	0.671	7.29e-05
CNGA1	1.02e-94	2.64046	0.547	0.855	2.04e-91
TMEM176B	0.00730214	2.6278	0.915	0.997	1
CNN1	0.000104206	2.6012	0.447	0.48	0.208412
ITK	5.63e-160	2.6009	0.897	0.998	1.13e-156
HTRA1	3.39e-14	2.59896	0.889	0.916	6.78e-11
DAPK1	7.79e-05	2.58887	0.877	0.948	0.155895
CCL22	2.16e-33	2.54542	0.445	0.658	4.32e-30
SLC7A5	2.22e-69	2.5419	0.791	0.989	4.45e-66
VGLL3	7.97e-64	2.49714	0.46	0.793	1.59e-60
HYAL2	0.162296	2.47653	0.733	0.767	1
PDGFRL	0.193288	2.45857	0.604	0.599	1
SEMA5A	2.35e-07	2.45257	0.855	0.996	0.000470146
MMP2	2.34e-73	2.44859	0.884	0.768	4.67e-70
RDH10	4.54e-12	2.43664	0.418	0.593	9.07e-09
CCNB1	0.00385993	2.42881	0.448	0.489	1
LAMA2	4.37e-05	2.42164	0.796	0.854	0.0874174
COL21A1	3.2e-09	2.41376	0.731	0.804	6.39e-06
PYCARD	3.44e-10	2.40779	0.773	0.986	6.87e-07
TYMS	3.25e-198	2.40238	0.545	0.954	6.49e-195
ROBO1	5.12e-22	2.38967	0.762	0.983	1.02e-18
PKHD1L1	1.03e-55	2.37183	0.617	0.381	2.06e-52
ANK2	2.18e-83	2.31431	0.652	0.389	4.36e-80
C2CD4B	5.61e-49	2.23372	0.328	0.55	1.12e-45
VAV3	1.08e-101	2.21238	0.625	0.87	2.15e-98
JCAD	4.05e-31	2.20909	0.653	0.888	8.1e-28
ADAMTSL3	2.01e-24	2.17372	0.686	0.882	4.01e-21
LAMP5	2.53e-28	2.15881	0.68	0.859	5.06e-25
RGS10	2.63e-08	2.11489	0.828	0.746	5.26e-05
C2	1.63e-91	2.1113	0.626	0.905	3.26e-88
FOXE1	9.36e-08	2.10492	0.665	0.494	0.00018725
HS3ST1	2.04e-17	2.09854	0.425	0.537	4.08e-14
RGS1	1.2e-95	2.04885	0.921	0.994	2.4e-92
LINC02076	1.01e-127	2.02496	0.451	0.767	2.02e-124
NHSL1	2.02e-48	2.01276	0.666	0.906	4.04e-45
AC108734.4	2.66e-10	1.98227	0.397	0.449	5.31e-07
MIR181A1HG	4.49e-64	1.98034	0.743	0.973	8.97e-61
TRBC2	1.3e-92	1.92748	0.931	1	2.6e-89
COTL1	0.0936148	1.92643	0.688	0.676	1
BANK1	1.97e-18	1.89069	0.765	0.919	3.95e-15
PRMT9	9.04e-42	1.87887	0.87	0.968	1.81e-38
STAC	1.23e-51	1.85609	0.809	0.985	2.47e-48
GJB2	1.82e-20	1.85602	0.565	0.572	3.63e-17
2022-03-03	1.31e-103	1.85581	0.705	0.97	2.63e-100
VEGFA	1.86e-26	1.83087	0.855	0.74	3.72e-23
SORCS1	2.47e-21	1.82978	0.478	0.654	4.94e-18
CIITA	7.78e-20	1.81115	0.805	0.993	1.56e-16
ABCG2	6.97e-34	1.81065	0.807	0.674	1.39e-30
C1orf143	2.79e-36	1.79997	0.304	0.402	5.58e-33
CCDC3	4.44e-52	1.79889	0.689	0.865	8.89e-49
TNF	3.22e-124	1.75673	0.826	0.987	6.45e-121
TPPP3	1.55e-121	1.74963	0.604	0.931	3.11e-118
TIGIT	3.29e-138	1.74671	0.825	0.992	6.59e-135
MCF2L2	4.22e-89	1.70919	0.783	1	8.43e-86
BMP7	4.15e-09	1.65575	0.702	0.628	8.3e-06
SAA2	1.46e-67	1.62279	0.356	0.64	2.91e-64
TNFRSF18	4.92e-75	1.60574	0.805	0.999	9.84e-72
ITGA11	1.99e-31	1.58184	0.624	0.887	3.98e-28
SCX	2.05e-44	1.58124	0.885	0.787	4.1e-41
CD2	1.05e-148	1.57702	0.917	1	2.1e-145
TBC1D4	0.0395295	1.55836	0.858	0.851	1
OLFML3	2.08e-58	1.54487	0.363	0.588	4.15e-55
TRAF1	2.29e-124	1.51184	0.757	0.97	4.58e-121
TMEM176A	1.76e-08	1.4637	0.826	1	3.53e-05
DKK3	0.0506448	1.45209	0.57	0.593	1
TRAC	2.48e-85	1.44674	0.933	0.999	4.96e-82
MCF2L	1.25e-10	1.43803	0.62	0.843	2.51e-07
BICC1	3.3e-45	1.4027	0.662	0.96	6.59e-42
PREX2	1.69e-201	1.35848	0.72	0.361	3.39e-198
EMILIN2	2.24e-48	1.35115	0.553	0.962	4.48e-45
AP001347.1	1.35e-172	1.34698	0.577	0.96	2.7e-169
PTGER4	9.51e-36	1.28054	0.711	0.871	1.9e-32
FGFR2	2.99e-30	1.27503	0.789	0.697	5.99e-27
PCOLCE	9.1e-19	1.26129	0.75	0.85	1.82e-15
EGFL7	1.68e-13	1.23704	0.858	0.794	3.35e-10
AC135050.3	1.5e-95	1.22185	0.616	0.939	3e-92
AP1M2	1.59e-10	1.22062	0.818	0.814	3.19e-07
NPDC1	1.81e-08	1.20599	0.879	0.825	3.62e-05
KYNU	3.22e-25	1.18318	0.795	0.958	6.45e-22
ERG	4.64e-16	1.14666	0.921	0.948	9.28e-13
PRKCB	2.09e-80	1.13801	0.865	0.974	4.18e-77
NEGR1	2.95e-53	1.13473	0.59	0.926	5.9e-50
LINC01705	7.6e-36	1.13347	0.508	0.698	1.52e-32
SLC1A2	0.0715089	1.12245	0.332	0.349	1
NOTCH3	0.00196225	1.08263	0.797	0.966	1
FSTL1	0.633135	1.07147	0.638	0.72	1
F2R	4.01e-32	1.06558	0.697	0.836	8.02e-29
LHFPL2	1.68e-43	1.0591	0.728	0.98	3.37e-40
UBD	5.61e-160	1.05706	0.418	0.909	1.12e-156
GALNT15	2.02e-12	1.05308	0.595	0.767	4.04e-09
DLL4	8.59e-99	1.04403	0.352	0.615	1.72e-95
TPRG1	4.41e-116	1.03874	0.707	0.944	8.83e-113
COL6A3	7.25e-61	1.03239	0.841	0.927	1.45e-57
FCGR2A	8.71e-42	1.00602	0.565	0.703	1.74e-38
LINC01588	1e-144	0.997713	0.724	0.995	2e-141
FILIP1	0.00145101	0.992443	0.726	0.701	1
NUSAP1	2.76e-202	0.983964	0.406	0.811	5.51e-199
FCN1	0.000200103	0.977486	0.621	0.628	0.400205
TOP2A	3.29e-23	0.965146	0.566	0.727	6.57e-20
NOSTRIN	1.28e-07	0.9526	0.598	0.545	0.000256684
KLRC1	2.27e-92	0.945726	0.77	0.971	4.53e-89
ADAMTS4	3.28e-13	0.943564	0.352	0.561	6.56e-10
ACP5	2.52e-168	0.935031	0.481	0.94	5.04e-165
HLA-DOA	3.83e-20	0.902853	0.77	0.974	7.67e-17
UHRF1	9.25e-158	0.875732	0.692	0.945	1.85e-154
SEMA3C	0.000283785	0.862389	0.458	0.606	0.567569
CD22	8.45e-135	0.860591	0.468	0.877	1.69e-131
PDGFD	2.13e-25	0.853355	0.713	0.822	4.26e-22
ISLR	1.68e-42	0.85089	0.816	0.709	3.36e-39
HIST1H1D	1.31e-80	0.833873	0.56	0.912	2.62e-77
CCL8	2.72e-96	0.826415	0.761	0.965	5.45e-93
TRIB1	5.59e-10	0.82428	0.798	0.887	1.12e-06
LIPA	1.74e-17	0.817607	0.641	0.921	3.49e-14
FCGRT	3.95e-16	0.810937	0.915	0.946	7.9e-13
COX4I2	8.69e-59	0.780769	0.615	0.54	1.74e-55
RUNX3	2.31e-123	0.762139	0.924	0.989	4.62e-120
CENPE	9.55e-108	0.760416	0.531	0.863	1.91e-104
GZMK	3.27e-143	0.713923	0.861	0.984	6.53e-140
MKI67	1.55e-206	0.702732	0.601	0.943	3.1e-203
TXNDC5	0.0063498	0.698345	0.854	0.857	1
LAMA4	6.62e-55	0.682319	0.66	0.85	1.32e-51
CCR1	6.09e-124	0.674652	0.347	0.706	1.22e-120
LEPR	1.37e-58	0.669626	0.532	0.796	2.74e-55
GALNT5	6.4e-199	0.663897	0.382	0.817	1.28e-195
TNFRSF11B	1.38e-99	0.621403	0.856	0.454	2.76e-96
CRTAC1	0.484796	0.610201	0.283	0.406	1
NPL	1.27e-143	0.607343	0.386	0.737	2.54e-140
PILRA	1.72e-86	0.596563	0.57	0.917	3.45e-83
C5AR1	3.9e-110	0.572876	0.593	0.96	7.8e-107
PLA2G7	6.6e-86	0.57276	0.61	0.405	1.32e-82
LTC4S	0.0541397	0.562927	0.654	0.737	1
TNFSF13B	3.85e-61	0.548238	0.717	0.91	7.7e-58
ACSL1	2.06e-13	0.545821	0.698	0.787	4.11e-10
LRP1	0.285477	0.545482	0.771	0.934	1
DMXL2	5.65e-10	0.532485	0.747	0.926	1.13e-06
DSG2	0.462099	0.528699	0.725	0.914	1
PGF	9.74e-54	0.514539	0.765	0.527	1.95e-50
HCST	3.67e-40	0.497563	0.793	0.965	7.33e-37
ADAM15	0.906147	0.496574	0.728	0.835	1
OTOS	2.83e-114	0.489028	0.658	0.322	5.66e-111
MPPED2	6.79e-35	0.48423	0.68	0.48	1.36e-31
GZMB	5.16e-67	0.48419	0.895	0.998	1.03e-63
KCND2	4.05e-10	0.479699	0.625	0.798	8.09e-07
CD37	4.65e-65	0.461067	0.877	0.997	9.29e-62
STK38L	2.15e-05	0.459326	0.832	0.973	0.0430401
SLC8B1	1.9e-48	0.451854	0.436	0.656	3.8e-45
CD109	4.52e-145	0.448594	0.381	0.785	9.04e-142
RARRES1	4.66e-149	0.448212	0.492	0.85	9.32e-146
FOLR2	1.39e-27	0.446177	0.632	0.826	2.78e-24
COL5A2	0.96871	0.440134	0.806	0.899	1
JAG2	2.58e-28	0.440106	0.46	0.692	5.17e-25
ELN	1.08e-14	0.440099	0.668	0.646	2.16e-11
ZFYVE16	0.00928832	0.440089	0.803	0.919	1
CHRM3	1.42e-62	0.436994	0.726	0.991	2.84e-59
PSTPIP2	1.5e-47	0.433613	0.682	0.938	3e-44
HGF	1.66e-08	0.432579	0.587	0.638	3.31e-05
CD8B	6.67e-117	0.427327	0.891	0.999	1.33e-113
FCN3	7.93e-275	0.427223	0.247	0.672	1.59e-271
TRBV28	1.57e-93	0.426952	0.443	0.689	3.13e-90
CD7	4.75e-116	0.415077	0.891	0.999	9.5e-113
ME1	0.0328239	0.411559	0.742	0.856	1
LCP2	6.57e-114	0.407036	0.911	0.991	1.31e-110
RNF150	6.22e-23	0.404239	0.88	0.871	1.24e-19
ZNF385D	2.24e-108	0.403558	0.668	0.918	4.48e-105
2022-03-01	8.9e-159	0.402645	0.688	0.98	1.78e-155
CRTAM	6.28e-157	0.39923	0.834	1	1.26e-153
FGL2	4.02e-32	0.387773	0.735	0.851	8.04e-29
GPR157	9.2e-61	0.387492	0.555	0.855	1.84e-57
EYA2	8.44e-05	0.387273	0.243	0.269	0.168729
COL6A1	4.14e-70	0.375293	0.687	0.474	8.29e-67
IL3RA	3.61e-108	0.372894	0.628	0.927	7.21e-105
VCAM1	3.57e-38	0.372722	0.581	0.805	7.15e-35
LDB2	0.392036	0.360952	0.706	0.775	1
AC103591.3	5.48e-63	0.356205	0.545	0.811	1.1e-59
HPGD	3.66e-31	0.345735	0.685	0.925	7.32e-28
LCP1	7.24e-84	0.343302	0.773	0.98	1.45e-80
FSCN1	6.31e-11	0.335299	0.58	0.561	1.26e-07
EBI3	2.37e-93	0.332524	0.597	0.975	4.74e-90
PLTP	1.18e-23	0.33145	0.794	0.968	2.35e-20
FRZB	0.406904	0.321876	0.483	0.585	1
FAM107A	2.91e-34	0.321344	0.947	0.914	5.82e-31
ARNTL2	1.08e-44	0.319592	0.669	0.886	2.16e-41
ABCA8	5.3e-07	0.312678	0.592	0.667	0.00106022
ENOX1	1.92e-49	0.292784	0.71	0.916	3.84e-46
COL4A1	2.73e-78	0.284646	0.876	0.615	5.46e-75
RNF152	1.72e-45	0.282651	0.331	0.525	3.44e-42
LY9	4.11e-202	0.274604	0.69	0.981	8.22e-199
RAC2	7.4e-27	0.266514	0.915	1	1.48e-23
GUCY1A1	1.54e-29	0.25977	0.847	0.89	3.09e-26
COL15A1	7.82e-32	0.256175	0.704	0.85	1.56e-28
RAB20	1.34e-26	0.255198	0.49	0.726	2.67e-23
HPGDS	1.96e-10	0.254047	0.818	1	3.92e-07
NTNG1	1.35e-36	0.25251	0.524	0.738	2.71e-33
PRCP	5.56e-05	0.252029	0.745	0.763	0.111263
IRF4	2.71e-98	-0.250406	0.639	0.864	5.42e-95
KCNE3	9.78e-85	-0.251958	0.753	0.625	1.96e-81
SLC14A1	5.54e-08	-0.252875	0.535	0.569	0.000110776
XCL1	1.36e-63	-0.26824	0.588	0.808	2.72e-60
FCGR3B	0.0245916	-0.280981	0.436	0.562	1
DES	4.54e-39	-0.287258	0.547	0.418	9.09e-36
CCDC168	0.181387	-0.298523	0.376	0.405	1
ACKR3	1.38e-71	-0.313762	0.671	0.475	2.76e-68
KIT	2.23e-24	-0.340385	0.786	0.607	4.46e-21
TSPAN7	2.37e-155	-0.359756	0.802	0.492	4.75e-152
RCAN2	2.81e-74	-0.360694	0.849	0.657	5.62e-71
FAM167B	2.37e-62	-0.399171	0.442	0.634	4.75e-59
MMRN2	2.74e-57	-0.419304	0.5	0.368	5.48e-54
MYLK	6.65e-94	-0.437634	0.775	0.531	1.33e-90
IRF8	0.500866	-0.451079	0.786	0.782	1
RFLNB	3.4e-10	-0.452338	0.637	0.577	6.8e-07
ECSCR	0.069149	-0.459599	0.61	0.636	1
DNAAF1	3.97e-47	-0.492289	0.617	0.519	7.94e-44
FBP1	3.52e-19	-0.520901	0.86	0.892	7.04e-16
GIMAP4	1.65e-06	-0.583172	0.813	0.732	0.00330212
OASL	2.44e-89	-0.605562	0.731	0.915	4.87e-86
CXCL12	1.17e-13	-0.641531	0.534	0.716	2.35e-10
BEX5	6.07e-30	-0.648175	0.748	0.636	1.21e-26
PTPRB	8.66e-24	-0.650171	0.777	0.718	1.73e-20
CPXM1	9.62e-29	-0.710365	0.563	0.537	1.92e-25
ACKR1	3.3e-67	-0.717637	0.337	0.673	6.6e-64
DAB2	9.81e-62	-0.72976	0.729	0.472	1.96e-58
RBP7	3.3e-24	-0.825566	0.502	0.416	6.6e-21
MUC15	0.741017	-0.876783	0.596	0.6	1
EFEMP1	4.59e-80	-0.973253	0.737	0.42	9.19e-77
MCAM	0.0296108	-1.00513	0.57	0.662	1
TGFBR2	5.03e-14	-1.01356	0.917	0.987	1.01e-10
LMO2	5.9e-05	-1.01749	0.614	0.632	0.118038
EDNRB	8.09e-51	-1.02065	0.761	0.649	1.62e-47
CEBPD	4.15e-52	-1.0528	0.894	0.722	8.31e-49
DUOXA2	6.45e-32	-1.09382	0.682	0.483	1.29e-28
SHISA2	0.221936	-1.10266	0.438	0.474	1
ADAMTS5	2.37e-98	-1.11318	0.812	0.536	4.74e-95
HIST1H4C	2.65e-27	-1.12316	0.928	0.943	5.31e-24
TBX2	1.33e-06	-1.20265	0.707	0.771	0.00266067
PDGFRB	6.39e-18	-1.20975	0.806	0.819	1.28e-14
PLN	3.08e-24	-1.31583	0.783	0.627	6.16e-21
STX11	0.401199	-1.31777	0.689	0.654	1
HIST1H2AL	2.46e-06	-1.34606	0.433	0.54	0.00491334
RAMP3	1.78e-253	-1.36271	0.654	0.315	3.55e-250
FCGBP	9.94e-48	-1.44701	0.648	0.408	1.99e-44
AC093010.2	2.66e-102	-1.45794	0.796	0.936	5.32e-99
MEF2C	8.52e-05	-1.46619	0.913	0.81	0.170427
EPAS1	1.14e-09	-1.54146	0.726	0.898	2.27e-06
LIMS1	0.00275938	-1.60807	0.879	0.905	1
RARRES2	5.14e-27	-1.61761	0.845	0.855	1.03e-23
RAPGEF1	1.87e-28	-1.64527	0.925	0.996	3.75e-25
EMCN	1.14e-50	-1.84769	0.758	0.667	2.29e-47
DEPTOR	2.67e-71	-1.98009	0.756	0.55	5.35e-68
FHL2	6.17e-105	-2.02349	0.606	0.331	1.23e-101
ALDH2	1.63e-25	-2.43635	0.797	0.677	3.25e-22
CEBPA	2.78e-20	-2.43924	0.352	0.397	5.56e-17
CD34	1.4e-219	-2.6293	0.845	0.423	2.8e-216
CLEC14A	3.2e-157	-2.71438	0.604	0.385	6.41e-154
APOLD1	2.23e-110	-2.82765	0.456	0.791	4.47e-107
CCL14	0	-2.88658	0.699	0.195	0
PTGDS	7.16e-12	-2.94152	0.821	0.925	1.43e-08
JAG1	0.000211139	-3.01525	0.546	0.676	0.422277
ITGA5	4.3e-06	-3.10102	0.557	0.605	0.00860093
CLDN5	3.43e-20	-3.19767	0.762	0.639	6.86e-17
CALD1	2.04e-32	-3.28565	0.943	0.871	4.07e-29
INHBA	0.065615	-3.31253	0.665	0.767	1
MEIS2	0.00541879	-3.46313	0.505	0.534	1
TCEAL7	1.57e-05	-3.54982	0.44	0.514	0.0314845
HRK	5.51e-10	-3.90473	0.278	0.297	1.1e-06
CALCRL	1.82e-66	-3.91799	0.716	0.569	3.65e-63
RCAN1	8.34e-60	-3.92058	0.611	0.388	1.67e-56
PTN	0.0301895	-4.06878	0.681	0.741	1
NKG7	4.47e-65	-4.4792	0.93	0.993	8.94e-62
ARL4C	2.46e-15	-4.64507	0.856	0.865	4.92e-12
RAMP2	6.54e-242	-4.68015	0.778	0.395	1.31e-238
STEAP4	2.11e-09	-4.86946	0.81	0.986	4.22e-06
HHEX	1.55e-08	-5.16127	0.687	0.598	3.1e-05
SOX18	2.83e-77	-5.20037	0.639	0.455	5.65e-74
DNASE1L3	1.61e-244	-5.38619	0.557	0.254	3.21e-241
LUCAT1	1.71e-17	-5.4533	0.62	0.929	3.42e-14
VWA1	0.560811	-5.49211	0.839	0.846	1
LIFR	1.3e-71	-5.561	0.696	0.427	2.6e-68
AKAP12	1.38e-25	-5.71925	0.738	0.593	2.76e-22
RASSF6	1.75e-12	-5.77004	0.513	0.5	3.5e-09
FILIP1L	9.54e-53	-5.89345	0.679	0.939	1.91e-49
SMOC2	4.69e-51	-6.10739	0.82	0.525	9.37e-48
SCUBE3	4.29e-96	-6.50704	0.785	0.468	8.58e-93
RGS2	9.35e-17	-6.54046	0.743	0.747	1.87e-13
ITGBL1	0.55109	-6.89562	0.541	0.666	1
GIMAP7	2.14e-32	-6.93924	0.856	0.654	4.28e-29
KDR	0.628458	-7.03669	0.681	0.678	1
CYB5D2	3.4e-16	-7.04109	0.519	0.676	6.81e-13
NEXN	3.79e-62	-7.08531	0.713	0.553	7.58e-59
EFNA1	6.94e-06	-7.54998	0.577	0.598	0.0138881
CARMN	6.48e-81	-7.74281	0.512	0.685	1.3e-77
PPP1R14A	5.12e-162	-7.80726	0.637	0.388	1.02e-158
ARC	4.62e-23	-8.15879	0.351	0.391	9.24e-20
CCL2	0.000336325	-9.38774	0.601	0.702	0.67265
NPR3	1.65e-137	-9.56752	0.402	0.189	3.3e-134
ITM2A	3.43e-17	-11.2228	0.668	0.58	6.86e-14
CFD	0.0941863	-11.8019	0.53	0.538	1
VWF	1.66e-16	-11.9201	0.564	0.515	3.32e-13
EIF4E	0.00198606	-12.1122	0.835	0.947	1
MT1M	2.29e-37	-12.3231	0.584	0.487	4.58e-34
CA4	0	-12.471	0.45	0.144	0
SLCO2A1	2.47e-29	-12.5675	0.609	0.492	4.94e-26
HSPB8	1.23e-13	-12.7637	0.534	0.538	2.46e-10
EGR3	9.39e-16	-12.8088	0.435	0.612	1.88e-12
GNG11	0.110145	-12.9802	0.697	0.643	1
SLC9A3R2	0.000724044	-13.4764	0.73	0.782	1
AKR1C1	0.167084	-13.5802	0.766	0.77	1
CITED4	5.71e-14	-13.8311	0.877	0.986	1.14e-10
GADD45G	0.0359139	-14.3841	0.46	0.578	1
DIO1	2.89e-123	-14.6051	0.593	0.278	5.77e-120
SNAI1	0.00877002	-14.7198	0.421	0.469	1
HIST1H2AG	3.02e-60	-15.0304	0.485	0.686	6.05e-57
CLIC3	4.7e-45	-15.8418	0.923	0.843	9.4e-42
PLAC9	0.000419587	-15.903	0.702	0.76	0.839174
SCGB2A1	0.377708	-15.9637	0.309	0.346	1
PLVAP	5.9e-186	-16.6732	0.811	0.421	1.18e-182
MUSTN1	0	-17.4794	0.735	0.291	0
MYH11	3.96e-07	-19.6284	0.474	0.449	0.00079179
FLT1	1.08e-97	-20.3597	0.742	0.534	2.17e-94
ID4	4.01e-49	-22.3886	0.895	0.684	8.02e-46
HIST1H1C	0.0542291	-22.4412	0.734	0.831	1
C16orf89	1.31e-31	-23.2023	0.808	0.6	2.61e-28
STC1	9.1e-147	-23.3662	0.448	0.234	1.82e-143
DUSP14	1.36e-07	-23.4673	0.721	0.789	0.000272763
CH25H	1.32e-32	-23.9145	0.692	0.88	2.64e-29
DMKN	1e-19	-25.4435	0.89	0.871	2e-16
LMOD1	4.67e-112	-25.5049	0.72	0.381	9.34e-109
ARL14	2.8e-43	-31.011	0.508	0.352	5.59e-40
MT1F	2.73e-53	-31.2729	0.574	0.379	5.45e-50
ID3	1.74e-15	-32.2766	0.62	0.509	3.48e-12
ID1	0.198741	-33.6168	0.552	0.553	1
TPM1	1.07e-11	-35.3469	0.886	0.877	2.15e-08
FABP4	0	-40.5955	0.829	0.21	0
TSPAN1	6.65e-18	-40.7211	0.702	0.556	1.33e-14
KCNQ1OT1	2.49e-10	-41.768	0.714	0.687	4.98e-07
SOD3	2.09e-29	-46.8964	0.662	0.509	4.19e-26
MYL9	1.58e-19	-48.2671	0.879	0.802	3.15e-16
TPM2	1.26e-53	-48.3609	0.898	0.623	2.51e-50
ALDH1A1	7.55e-91	-48.9942	0.942	0.626	1.51e-87
ACTA2	3.79e-33	-52.3926	0.813	0.666	7.58e-30
TAGLN	3.52e-39	-52.5947	0.872	0.55	7.04e-36
RGS16	0.00304835	-54.2091	0.585	0.644	1
SLC26A4-AS1	4.62e-68	-63.9637	0.689	0.384	9.24e-65
CAVIN2	5.93e-35	-65.0799	0.467	0.288	1.19e-31
CRABP1	1.18e-61	-73.6932	0.466	0.314	2.36e-58
SAT1	1.55e-13	-77.3883	0.945	0.995	3.1e-10
HLA-G	3.56e-41	-98.854	0.639	0.749	7.12e-38
NUPR1	7.11e-78	-177.748	0.57	0.372	1.42e-74
MT1G	1.07e-71	-661.903	0.341	0.339	2.15e-68
HBA1	0	-762.051	0.449	0.177	0
