# Supplementary material for: Single-Cell Transcriptome Analysis Reveals Inter-Tumor Heterogeneity in Bilateral Papillary Thyroid Carcinoma
Source: Front Immunol. 2022 Apr 20;13:840811. doi: 10.3389/fimmu.2022.840811 (PMC9065345; doi:10.3389/fimmu.2022.840811)
Supplement: Supplementary file 4 [file Table_3.xlsx]

## Sheet: DEGs_myeloidcells_TumorvsNT
	p_val	avg_log2FC	pct.1	pct.2	p_val_adj
CD74	4.51e-15	Inf	1	1	9.02e-12
HLA-DRA	2.1e-12	Inf	0.999	1	4.21e-09
JCHAIN	7.1e-11	Inf	0.57	0.931	1.42e-07
IGHA1	8.79e-11	Inf	0.619	1	1.76e-07
LYZ	1.83e-10	Inf	0.94	1	3.66e-07
S100A8	1.71e-14	839.854	0.815	0.98	3.41e-11
CST3	8.4e-10	704.203	0.99	1	1.68e-06
CCL22	7.22e-07	535.218	0.447	0.765	0.00144352
S100A9	2.13e-16	425.87	0.839	0.99	4.26e-13
LSAMP	1.41e-18	406.639	0.778	1	2.82e-15
C1QB	4.35e-08	401.511	0.971	1	8.7e-05
C1QA	4.16e-09	388.03	0.975	1	8.33e-06
FOS	8.01e-07	382.698	0.991	1	0.00160251
AREG	1.51e-06	351.787	0.823	1	0.00301214
CTSC	3.34e-09	333.039	0.988	1	6.68e-06
FMN1	2.97e-12	324.723	0.978	1	5.94e-09
HLA-DPB1	5.96e-13	323.345	0.998	1	1.19e-09
SAMSN1	1.34e-12	317.391	0.94	1	2.69e-09
HLA-DRB1	2.06e-08	317.317	0.949	1	4.11e-05
TEX14	1.85e-08	315.513	0.952	1	3.7e-05
RBPJ	1.2e-09	311.876	0.989	1	2.41e-06
CTSZ	2.66e-10	269.561	0.998	1	5.32e-07
TIMP1	3.21e-14	267.267	0.965	0.941	6.42e-11
ATP2C1	4.37e-06	262.006	0.947	1	0.00874384
ALCAM	5.88e-08	260.956	0.984	1	0.000117548
HLA-DPA1	1.24e-13	259.955	0.998	1	2.47e-10
FBP1	3.38e-06	248.034	0.907	0.99	0.00676909
G0S2	6.37e-11	243.253	0.589	0.922	1.27e-07
FMNL2	5.28e-09	242.881	0.984	1	1.06e-05
CHST11	1.75e-09	239.485	0.99	1	3.49e-06
ERO1B	7.55e-07	233.937	0.886	0.98	0.00151047
TNF	1.88e-08	232.738	0.928	0.99	3.77e-05
CD36	3.55e-10	231.574	0.748	0.971	7.1e-07
CHIT1	1.77e-06	228.148	0.62	0.402	0.00353247
PHLDB2	1.48e-09	217.907	0.455	0.912	2.95e-06
HES1	3.43e-09	192.029	0.85	1	6.86e-06
MARCO	2.22e-06	183.872	0.861	1	0.00443188
MARCKS	1.13e-06	182.162	0.961	1	0.00226358
IL2RA	1.33e-06	174.045	0.875	1	0.00265862
C1QC	1.98e-09	167.712	0.966	1	3.96e-06
PLXDC2	3.54e-08	160.254	0.991	1	7.09e-05
PSAP	4.63e-06	157.849	1	1	0.00925755
TFEC	2.01e-08	155.581	0.964	1	4.03e-05
CD83	3.94e-10	152.694	0.989	1	7.89e-07
CPM	6.76e-08	150.633	0.963	1	0.000135234
HLA-DQB1	2.68e-11	145.953	0.985	1	5.36e-08
MAN1A1	1.83e-09	144.621	0.974	1	3.67e-06
HLA-DQA1	6.4e-11	141.122	0.965	1	1.28e-07
TMEM176B	4.89e-09	139.526	0.972	1	9.79e-06
CCL20	8.88e-07	131.874	0.774	0.98	0.00177682
TUBA1B	5.23e-07	129.786	0.998	1	0.00104638
FABP4	7.54e-08	129.549	0.614	0.471	0.00015078
PLTP	2.47e-06	127.707	0.929	1	0.00494109
SGK1	2.91e-09	125.89	0.978	1	5.82e-06
RAB7A	2.01e-10	124.55	0.992	1	4.01e-07
PDE3B	5.13e-09	123.184	0.88	1	1.03e-05
TM4SF19	1.04e-06	122.306	0.775	0.951	0.00208131
IL10	5.44e-15	121.684	0.759	1	1.09e-11
IL18	3.9e-09	120.73	0.971	1	7.81e-06
IL1RN	2.69e-07	120.445	0.617	0.912	0.000537861
RUNX1	5.52e-08	118.8	0.99	1	0.00011039
CLEC7A	5.35e-09	117.179	0.99	1	1.07e-05
LPL	7.11e-08	117.059	0.804	1	0.00014224
PDGFC	3.59e-11	116.09	0.959	1	7.18e-08
CD55	9.38e-11	115.969	0.962	1	1.88e-07
WARS	4.27e-15	115.162	0.931	0.98	8.54e-12
TNS3	1.59e-06	115.118	0.979	1	0.00317189
SLC11A1	1.56e-10	114.497	0.873	1	3.12e-07
DST	5.69e-08	113.672	0.961	1	0.000113844
RBM47	2.64e-07	112.218	0.997	1	0.000527147
RGS1	1.32e-09	107.15	0.927	0.99	2.63e-06
ENPP2	1.63e-07	104.972	0.911	1	0.000325745
EREG	3.08e-20	104.658	0.794	1	6.17e-17
MYO1E	1.71e-09	104.619	0.951	1	3.41e-06
RAB31	2.51e-07	103.927	0.995	1	0.000501469
NCKAP5	7.56e-09	102.406	0.9	1	1.51e-05
LRRC23	8.02e-07	99.7852	0.884	1	0.00160343
SLC1A3	4.24e-11	95.8429	0.966	1	8.48e-08
ARID5B	3.92e-08	95.2542	0.968	1	7.85e-05
GBE1	1.78e-06	94.2101	0.882	1	0.00355321
ZFPM2	1.53e-09	92.3715	0.502	0.882	3.07e-06
FCN1	2.49e-17	91.4098	0.806	0.99	4.99e-14
IFIT3	4.4e-07	89.2106	0.678	0.961	0.000879952
JARID2	4.25e-09	88.9624	0.966	1	8.49e-06
ALOX5AP	1.53e-06	87.6338	0.964	1	0.00306224
MSR1	1.45e-07	87.5449	0.96	1	0.000290618
KCTD12	1.87e-12	83.4597	0.98	1	3.74e-09
EBF1	3.47e-13	82.8619	0.619	0.98	6.95e-10
RNF144B	8.3e-08	82.7755	0.937	1	0.000166057
CAPG	6.11e-07	82.7099	0.982	1	0.00122191
RASAL2	3.24e-08	80.4548	0.934	1	6.47e-05
PLAC8	9.19e-11	80.1698	0.705	0.912	1.84e-07
HSD11B1	4.93e-07	79.3629	0.735	1	0.000985639
PID1	1.03e-09	77.8128	0.814	1	2.07e-06
KCNMA1	2.21e-10	77.3333	0.964	1	4.43e-07
DNAH17	8.06e-08	76.7476	0.815	1	0.000161139
ARHGAP24	2.87e-07	76.1454	0.917	1	0.000574434
RAPGEF5	4.85e-06	76.063	0.541	0.853	0.00969606
MIR3945HG	4.72e-08	76.057	0.853	0.99	9.44e-05
FCGRT	4.42e-10	76.0555	0.998	1	8.84e-07
MS4A1	6.59e-18	75.6276	0.385	0.961	1.32e-14
MZB1	3.6e-09	75.0215	0.553	0.961	7.21e-06
AL356124.1	2.65e-10	74.2952	0.923	1	5.29e-07
PDE4B	6.72e-07	73.1798	0.969	1	0.00134347
APOBEC3A	8.01e-11	72.1947	0.422	0.735	1.6e-07
DENND5A	4.6e-06	72.1183	0.972	1	0.00919743
DAPK1	7.88e-08	72.0668	0.979	1	0.000157522
KLF6	3.63e-09	71.3725	0.993	1	7.26e-06
HLA-DRB5	1.17e-06	70.7149	0.799	0.873	0.0023463
LUCAT1	2.15e-15	68.8825	0.794	0.961	4.31e-12
EGR2	8.6e-08	67.9479	0.928	1	0.000172009
CD79A	1.22e-06	67.6509	0.45	0.843	0.0024413
CTSH	2.42e-07	66.268	0.991	1	0.000484246
RASGEF1B	1.66e-09	65.12	0.987	1	3.31e-06
CLIC2	4.93e-06	63.5704	0.846	1	0.00985466
PEAK1	2.95e-10	63.5371	0.919	1	5.9e-07
MAFB	1.57e-07	62.3392	0.987	1	0.00031474
AZU1	2.11e-14	61.9677	0.772	1	4.22e-11
PLAU	4.2e-09	61.7478	0.927	1	8.41e-06
NPC2	3.91e-09	61.2296	1	1	7.81e-06
TBC1D4	8.91e-07	60.1343	0.839	1	0.00178281
PLCB1	9.38e-26	59.5754	0.766	1	1.88e-22
GNG2	2.56e-10	59.2967	0.863	0.99	5.13e-07
CPED1	1.27e-09	58.485	0.931	1	2.54e-06
TMEM176A	4.93e-09	58.0082	0.949	1	9.86e-06
NHSL1	6.26e-10	57.8198	0.931	1	1.25e-06
CD163	9.99e-11	57.5598	0.972	1	2e-07
LDLRAD4	1.31e-13	56.7	0.974	1	2.61e-10
TBXAS1	9.59e-08	56.4212	0.997	1	0.000191745
FYB1	3.3e-06	56.0652	0.99	1	0.00659494
IL3RA	5.48e-11	54.9629	0.912	1	1.1e-07
GSN	1.47e-09	54.8058	0.981	1	2.93e-06
SRGAP1	1.35e-10	54.6833	0.958	1	2.7e-07
ELMO1	4.31e-17	54.6028	0.991	1	8.63e-14
LGMN	1.44e-09	54.0448	0.946	0.99	2.89e-06
MS4A4A	3.85e-08	53.3612	0.967	1	7.7e-05
IRAK3	2.4e-09	51.6632	0.975	1	4.8e-06
TNFAIP6	1.49e-06	50.5294	0.792	1	0.00297933
CSGALNACT1	2.93e-08	50.2479	0.907	1	5.86e-05
NEDD4L	9.78e-07	50.2	0.876	1	0.00195565
C11orf96	9.76e-16	49.6302	0.494	0.853	1.95e-12
MCEMP1	1.23e-13	48.2591	0.799	1	2.46e-10
CD53	1.15e-10	47.9763	0.998	1	2.31e-07
BTK	6.19e-08	47.7106	0.962	1	0.000123835
RND3	6.28e-12	47.4349	0.788	0.98	1.26e-08
GLCCI1	2.69e-08	47.3799	0.875	1	5.38e-05
A2M	7.12e-08	46.9788	0.942	1	0.000142417
CITED2	2.67e-09	46.8386	0.929	1	5.33e-06
TNFSF14	1.94e-07	46.635	0.652	0.98	0.000387798
THBS1	1.52e-20	46.2478	0.728	0.961	3.03e-17
TCF4	6e-08	46.183	0.956	1	0.00012009
PLCL1	1.01e-08	46.1585	0.894	1	2.01e-05
2022-03-01	3.2e-07	45.1482	0.961	1	0.000640201
PRKCB	9.65e-09	44.1331	0.9	1	1.93e-05
VCAN	7.73e-20	43.5316	0.76	0.99	1.55e-16
PLK2	3.45e-08	43.294	0.889	1	6.89e-05
HCK	5.23e-10	42.9939	0.973	1	1.05e-06
LPCAT2	1.86e-06	42.5388	0.949	1	0.00371977
CYP27B1	7.55e-07	41.3324	0.676	0.951	0.00150918
HLA-DMA	2.26e-13	41.181	0.994	1	4.51e-10
FERMT3	3.39e-07	41.1601	0.972	1	0.000678771
DAB2	5.12e-09	40.9842	0.962	1	1.02e-05
FRMD4A	6.36e-14	40.9581	0.953	1	1.27e-10
ARHGAP15	5.21e-09	40.8853	0.984	1	1.04e-05
ESR1	4.74e-08	40.7237	0.893	1	9.48e-05
ITGAX	3.2e-11	39.9194	0.895	1	6.4e-08
KCNQ5	9.01e-09	39.3842	0.664	1	1.8e-05
PTGER4	1.18e-06	39.3468	0.955	1	0.00236086
ANK3	1.28e-07	39.3305	0.873	1	0.000255248
BNC2	1.02e-08	39.3281	0.917	1	2.05e-05
P2RX7	4.91e-06	39.2885	0.92	1	0.00981002
ADGRE2	1.71e-15	38.9539	0.875	1	3.41e-12
SLCO5A1	9.65e-13	38.9407	0.58	1	1.93e-09
MXD1	3.53e-09	38.3074	0.911	1	7.07e-06
AL136962.1	3.89e-23	38.2077	0.672	0.99	7.78e-20
GPR34	1.39e-09	37.7382	0.935	1	2.79e-06
DNASE1L3	2.45e-15	37.3802	0.193	0.02	4.9e-12
ANKRD22	2.76e-07	37.1004	0.939	1	0.000551135
CD300E	6.19e-14	36.7343	0.648	0.863	1.24e-10
NXN	6.48e-08	36.5868	0.794	1	0.000129671
SERPINF1	5.4e-09	36.5263	0.918	1	1.08e-05
MS4A6A	5.65e-09	36.3357	0.947	1	1.13e-05
SLCO2B1	8e-11	35.7948	0.953	1	1.6e-07
PGAP1	5.6e-09	34.7837	0.584	0.971	1.12e-05
PHACTR1	2.62e-06	34.7465	0.971	1	0.00524423
PKIA	8e-08	34.4928	0.66	1	0.000160078
RASSF4	1.23e-10	34.2386	0.972	1	2.47e-07
OGFRL1	2.14e-09	33.8409	0.971	1	4.28e-06
TGM2	1.12e-06	33.5475	0.807	1	0.00224022
MKI67	5.72e-19	32.8902	0.399	0.951	1.14e-15
ARL15	1.41e-10	32.6026	0.964	1	2.82e-07
LILRB4	3.05e-10	32.2816	0.964	1	6.1e-07
SNAI1	7.85e-08	31.9654	0.727	0.98	0.000157091
TFPI2	2.12e-11	31.8003	0.233	0.784	4.25e-08
TUBB2B	2.18e-34	31.7909	0.412	0.951	4.36e-31
RGS10	3.77e-13	31.4112	0.995	1	7.54e-10
LTBP1	1.34e-06	31.2658	0.714	1	0.00267432
NLRP3	2.14e-06	31.156	0.893	1	0.0042853
EMP1	1.1e-09	30.4238	0.643	0.961	2.19e-06
BMP6	2.52e-24	30.3618	0.689	0.98	5.04e-21
CCL23	1.73e-12	30.2224	0.801	1	3.45e-09
ATP8B4	3.2e-08	29.6854	0.897	1	6.4e-05
ATP1B1	3.66e-09	29.4296	0.879	0.951	7.31e-06
SLAMF8	1.22e-08	29.1012	0.928	1	2.44e-05
HNMT	5e-07	29.0924	0.955	1	0.00100035
GLA	3.12e-08	28.8014	0.939	1	6.23e-05
LHFPL2	2.65e-07	28.2962	0.938	1	0.000529908
RUNX3	8.47e-09	27.905	0.751	1	1.69e-05
MS4A4E	1.58e-10	27.8175	0.866	1	3.15e-07
SH3RF3	1.37e-08	27.805	0.858	1	2.74e-05
CCND1	5.94e-07	27.5603	0.853	1	0.00118742
TREM1	5.11e-10	27.2561	0.831	1	1.02e-06
KLHL6	4.25e-06	27.1719	0.925	1	0.00850609
TNFSF13	4.47e-12	26.7575	0.982	1	8.93e-09
CYTIP	8.29e-07	26.6571	0.896	1	0.00165742
FPR3	6.12e-08	26.5778	0.951	1	0.000122434
C3AR1	5.26e-09	25.4113	0.964	1	1.05e-05
CXCL16	2.94e-09	24.0021	0.98	1	5.88e-06
AQP9	1.71e-16	23.9407	0.867	1	3.42e-13
CYP1B1	3.12e-06	23.863	0.724	0.951	0.00623714
ADAM28	5.63e-07	23.8489	0.85	1	0.00112695
ANPEP	2.73e-18	23.8197	0.814	0.99	5.47e-15
LST1	1.71e-06	23.7952	0.986	1	0.00341481
IQCJ-SCHIP1	9.95e-09	23.6006	0.712	1	1.99e-05
PLPP3	2.28e-08	23.5584	0.835	0.971	4.57e-05
VEGFA	3.7e-06	23.4527	0.737	0.941	0.00739246
EYA2	3.6e-06	23.031	0.873	1	0.00720692
GPC5	8.04e-13	22.5838	0.669	0.98	1.61e-09
HLA-DMB	5.66e-14	22.3598	0.98	0.99	1.13e-10
LHFPL6	4.97e-12	22.1827	0.709	1	9.95e-09
DTNA	2.13e-10	22.1631	0.935	1	4.26e-07
PLEKHO1	1.59e-07	21.6876	0.975	1	0.000317704
CLU	2.52e-06	21.4013	0.96	1	0.00504736
DDR2	9.37e-09	21.3026	0.635	0.99	1.87e-05
P2RX1	5.99e-19	21.1818	0.709	0.99	1.2e-15
INSR	2.19e-10	21.0337	0.826	1	4.37e-07
ACKR3	3.86e-11	20.8272	0.727	0.99	7.72e-08
KAZN	1.13e-19	20.8019	0.779	1	2.27e-16
LINC01705	1.28e-07	20.125	0.66	1	0.000256804
CTNNA3	1.99e-12	19.907	0.68	1	3.98e-09
PCSK5	5.24e-07	19.8067	0.854	1	0.00104727
NCAM1	4.31e-07	19.5419	0.752	0.99	0.000861059
ALOX5	2.94e-07	19.3894	0.982	1	0.000587911
SEMA3C	5.24e-07	19.3405	0.807	1	0.00104761
C5AR1	4.31e-09	19.2176	0.949	1	8.62e-06
LDLR	1.51e-12	19.1651	0.737	0.99	3.01e-09
SMIM25	9.92e-11	19.1265	0.862	0.951	1.98e-07
LINC01374	2.67e-07	19.0983	0.851	1	0.000534394
SNX27	4.7e-06	18.9086	0.915	0.99	0.00940781
MEGF9	5.36e-07	18.6381	0.891	1	0.00107161
PCOLCE2	1.89e-09	18.3976	0.758	1	3.78e-06
GPRC5A	6.5e-10	18.2106	0.632	0.99	1.3e-06
TESC	4.45e-16	17.8813	0.768	0.961	8.9e-13
FAM184A	6.55e-07	17.1207	0.706	0.922	0.00131074
CALCA	1.63e-07	17.0936	0.654	1	0.000325628
ITGA5	5.12e-07	16.6344	0.815	0.99	0.0010234
PKP4	6.37e-10	16.5916	0.771	0.99	1.27e-06
IGFBP2	2.54e-06	16.322	0.809	1	0.00507759
EGR4	2.45e-09	16.2406	0.483	0.941	4.91e-06
NEDD9	1.84e-09	16.1048	0.836	1	3.68e-06
CAMK4	4.13e-12	15.6651	0.559	0.98	8.27e-09
DPYSL3	1e-13	15.4053	0.693	0.99	2e-10
INPP4B	2.8e-15	15.3655	0.728	0.971	5.59e-12
SGMS2	2.45e-08	14.8015	0.805	0.98	4.9e-05
CD37	2.32e-06	14.6059	0.992	1	0.00463299
GPM6A	1.75e-10	14.4704	0.425	0.892	3.5e-07
SPARCL1	6.81e-09	14.3974	0.773	0.598	1.36e-05
ITK	9.73e-18	14.175	0.512	0.99	1.95e-14
PREX1	6.55e-07	13.2564	0.979	1	0.0013093
TMTC1	1.39e-15	13.021	0.691	0.912	2.79e-12
ADAP2	4.85e-11	12.9623	0.963	1	9.69e-08
IGSF21	5.37e-07	12.8903	0.899	1	0.00107467
PIK3R3	1.52e-06	12.8837	0.835	1	0.0030412
SPON2	6.46e-07	12.8208	0.607	0.961	0.00129216
GIMAP4	2.68e-06	12.7787	0.959	1	0.00535728
SPINT2	1.25e-08	12.7559	0.954	1	2.5e-05
LTC4S	3.42e-07	12.6419	0.835	0.961	0.000683501
LINC00996	1.61e-07	12.3664	0.833	1	0.000322916
ICOS	7.02e-08	12.2839	0.738	1	0.000140308
ST6GALNAC3	3.81e-22	12.2472	0.823	1	7.62e-19
RHOBTB3	2.43e-07	11.9289	0.871	1	0.000485813
AC020656.1	1.23e-12	11.7602	0.73	0.971	2.45e-09
CD84	2.43e-08	11.4324	0.967	1	4.86e-05
HEG1	2.43e-12	11.1055	0.757	0.951	4.85e-09
RNASE6	1.97e-08	10.9489	0.917	1	3.95e-05
PLVAP	3.85e-07	10.8769	0.642	0.51	0.000769258
LILRB2	3.21e-09	10.2747	0.89	0.971	6.41e-06
IL1R2	5.36e-24	10.0816	0.648	0.98	1.07e-20
EEPD1	2.11e-07	9.89815	0.831	0.99	0.000422317
TNFRSF1B	1.3e-10	9.73914	0.968	1	2.6e-07
KLHL29	5.63e-20	9.67795	0.571	1	1.13e-16
FGF13	3.61e-07	9.57707	0.655	0.98	0.000721139
ANK2	3.36e-07	9.41396	0.851	1	0.000672552
GFOD1	1.49e-06	9.39593	0.828	1	0.00298732
HP	9.19e-12	9.24847	0.676	0.902	1.84e-08
HLA-DOA	6.38e-08	9.18983	0.93	1	0.000127563
ARMCX3	2.92e-08	9.12354	0.86	0.98	5.84e-05
SLPI	1.53e-15	9.04272	0.596	0.99	3.06e-12
LY86	4.21e-08	8.80558	0.958	1	8.42e-05
DNAAF1	6.4e-18	8.77179	0.751	0.98	1.28e-14
LGALS9	2.57e-08	8.65601	0.98	1	5.15e-05
EFNB2	5.4e-09	8.65575	0.707	0.696	1.08e-05
CD8B	1.44e-07	8.65372	0.651	0.922	0.000287035
DLC1	2.28e-14	8.40785	0.732	0.99	4.56e-11
FPR2	1.14e-08	8.37108	0.724	0.814	2.27e-05
NCOA7	1.71e-06	8.07524	0.852	0.971	0.00342442
TNFRSF13C	6.04e-22	8.02384	0.383	0.971	1.21e-18
CFP	3.77e-16	7.7475	0.752	0.931	7.55e-13
KRT17	2.83e-10	7.68237	0.394	0.882	5.67e-07
KIT	6.84e-10	7.30402	0.468	0.824	1.37e-06
OTULINL	2.47e-07	7.29319	0.931	1	0.000493504
FSTL4	8.07e-07	7.29104	0.466	0.422	0.00161451
GJB2	1.22e-07	7.22125	0.248	0.637	0.000243538
CLSPN	9.98e-07	7.15614	0.58	0.961	0.0019966
BCL11B	4.66e-10	7.13632	0.722	1	9.32e-07
ADAM12	2e-14	7.03391	0.587	1	4e-11
CXCR5	8.61e-20	6.79411	0.526	1	1.72e-16
LRG1	2.01e-06	6.7414	0.696	0.853	0.00401538
HAS1	4.62e-15	6.44444	0.484	0.951	9.25e-12
NFATC2	1.7e-10	6.05096	0.884	1	3.4e-07
TGFA	3.7e-06	5.82683	0.643	1	0.00739947
ITGA1	9.56e-09	5.71711	0.643	0.853	1.91e-05
PNOC	5.06e-08	5.67929	0.369	0.784	0.000101139
DEPTOR	3.43e-07	5.63372	0.822	0.961	0.000685724
PRC1	2.8e-19	5.56834	0.576	0.912	5.59e-16
S100A1	6.94e-07	4.91013	0.537	0.931	0.00138877
ITGAD	3.9e-08	4.80915	0.703	0.99	7.8e-05
TOP2A	3.03e-16	4.808	0.604	0.941	6.06e-13
IGF2BP2	1.36e-11	4.62973	0.77	0.99	2.71e-08
POU2AF1	1.11e-08	4.4297	0.284	0.608	2.21e-05
CYSLTR2	7.85e-15	4.37438	0.667	0.961	1.57e-11
RNF152	7.04e-08	3.63272	0.598	0.422	0.000140893
FOSL1	6.69e-08	3.55239	0.864	1	0.00013378
IL1R1	9.22e-12	3.30463	0.695	1	1.84e-08
PAX5	3.55e-06	3.27655	0.581	0.98	0.00710646
KLRD1	2.01e-10	3.09567	0.77	1	4.02e-07
PRICKLE1	1.59e-19	3.07913	0.701	0.99	3.18e-16
LEPR	7.17e-07	3.04037	0.601	0.941	0.00143415
ITM2A	1.06e-07	2.92474	0.657	0.461	0.000212566
TSHZ2	4.95e-10	2.80006	0.667	0.922	9.9e-07
GRB10	1.07e-08	2.72768	0.714	0.99	2.13e-05
CDA	3.65e-18	2.30992	0.82	0.98	7.31e-15
GFPT2	1.82e-08	2.04204	0.56	0.441	3.64e-05
RSPO3	1.02e-18	2.03478	0.68	1	2.04e-15
SLC35F3	3.14e-10	2.00789	0.694	0.951	6.28e-07
NRCAM	1.7e-09	1.99706	0.674	1	3.41e-06
GABRB2	1.39e-09	1.97562	0.776	1	2.78e-06
PRLR	3.24e-14	1.96974	0.624	0.98	6.48e-11
RBP7	1.65e-09	1.92729	0.833	0.99	3.3e-06
TIE1	4.85e-09	1.86534	0.619	0.922	9.7e-06
TKTL1	1.95e-07	1.84495	0.664	0.971	0.000389297
CITED1	1.59e-11	1.78403	0.722	1	3.19e-08
TK1	2.37e-08	1.76699	0.592	0.961	4.74e-05
KDR	3.91e-06	1.73451	0.464	0.686	0.00782063
RAB3C	1.08e-12	1.67998	0.707	1	2.16e-09
CSF1R	9.39e-08	1.56419	0.978	1	0.000187795
ACVRL1	1.4e-08	1.29273	0.769	1	2.79e-05
PRR16	5.35e-21	1.17427	0.797	1	1.07e-17
DTHD1	3.01e-08	1.15455	0.721	1	6.02e-05
CCNB1	1.24e-08	1.11624	0.553	0.912	2.49e-05
KIAA1217	3.44e-06	1.10944	0.714	1	0.00687699
ICAM2	5.79e-07	1.09458	0.834	0.951	0.00115872
CXCL14	5.42e-07	1.07841	0.811	0.971	0.00108307
TRGC2	3.02e-09	1.07724	0.713	1	6.05e-06
NES	1.99e-06	1.03912	0.632	0.951	0.00397067
